# Supplementary material for: Prevalence and Severity of Potential Drug–Drug Interactions in Patients with Multiple Sclerosis with and without Polypharmacy
Source: Pharmaceutics. 2022 Mar 8;14(3):592. doi: 10.3390/pharmaceutics14030592 (PMC8949310; doi:10.3390/pharmaceutics14030592)
Supplement: Supplementary file 1 [file pharmaceutics-14-00592-s001.zip]

Archive with 3 entries (3 files):
- Supplement Table S1.pdf
- Supplement Table S2.pdf
- Supplement Table S3.xlsx
