# Supplementary material for: Prevalence and Severity of Potential Drug–Drug Interactions in Patients with Multiple Sclerosis with and without Polypharmacy
Source: Pharmaceutics. 2022 Mar 8;14(3):592. doi: 10.3390/pharmaceutics14030592 (PMC8949310; doi:10.3390/pharmaceutics14030592)
Supplement: Supplementary file 1 [file pharmaceutics-14-00592-s001.zip › Supplement Table S3.xlsx]

## Sheet: All DDI
Supplement table 3. All pDDIs of all patients with MS. Sorted in decreasing order by total amount of pDDIs.
DMDs= Azathioprine, Cladribine, Dimethyl fumarate, Fingolimod, Glatiramer acetate, Interferon beta-1a, Interferon beta-1b, Mitoxantron, Natalizumab, Ocrelizumab, Rituximab, Teriflunomide
MS, multiple sclerosis; pDDI, potential drug-drug interaction; PP, polypharmacy; Total PP = intake of at least five drugs of any kind; Rx PP = intake of at least five drugs only available on prescription
				Total polypharmacy		Rx polypharmacy		pDDI contains…
Drug 1	Drug 2	pDDI severity	Total amount of pDDI	Amount of pDDI in PwP	Amount of pDDI in Pw/oP	Amount of pDDI in PwP	Amount of pDDI in Pw/oP	DMD	Methylprednisolone
Cholecalciferol	Magnesium	mild	36	30	6	15	21	no	no
Cyanocobalamin	Pantoprazole	mild	27	25	2	23	4	no	no
Calcium	Cholecalciferol	mild	26	25	1	22	4	no	no
Levothyroxine	Pantoprazole	mildly moderate	23	22	1	22	1	no	no
Acetylsalicylic acid	Enoxaparin	moderate	21	20	1	19	2	no	no
Acetylsalicylic acid	Methylprednisolone	moderate	21	20	1	19	2	no	yes
Cholecalciferol	Simvastatin	mild	20	19	1	19	1	no	no
Baclofen	Fampridine	mild	20	19	1	17	3	no	no
Cholecalciferol	Prednisolone	mild	18	18	0	15	3	no	no
Pantoprazole	Torasemide	mild	18	18	0	18	0	no	no
Cyanocobalamin	Folic acid	mild	17	12	5	8	9	no	no
Enoxaparin	Ibuprofen	moderate	16	14	2	14	2	no	no
Citalopram	Pantoprazole	mild	15	14	1	14	1	no	no
Baclofen	Ibuprofen	moderate	15	15	0	13	2	no	no
Acetylsalicylic acid	Bisoprolol	mildly moderate	14	14	0	13	1	no	no
Baclofen	Zopiclone	mild	14	14	0	14	0	no	no
Bisoprolol	Ramipril	mild	14	14	0	11	3	no	no
Acetylsalicylic acid	Ramipril	moderate	14	13	1	12	2	no	no
Ibuprofen	Methylprednisolone	mildly moderate	14	13	1	13	1	no	yes
Enoxaparin	Ramipril	moderate	13	13	0	13	0	no	no
Methylprednisolone	Ramipril	mild	12	12	0	12	0	no	yes
Amlodipine	Ramipril	mild	12	11	1	10	2	no	no
Mirtazapine	Pantoprazole	mild	11	11	0	11	0	no	no
Citalopram	Enoxaparin	mild	11	11	0	11	0	no	no
Baclofen	Pregabalin	mild	10	10	0	10	0	no	no
Baclofen	Ramipril	mildly moderate	10	10	0	10	0	no	no
Citalopram	Methylprednisolone	moderately severe	10	10	0	10	0	no	yes
Baclofen	Bisoprolol	mildly moderate	10	10	0	10	0	no	no
Atorvastatin	Pantoprazole	mild	10	10	0	10	0	no	no
Baclofen	Gabapentin	mild	10	10	0	9	1	no	no
Calcium	Pantoprazole	mild	10	10	0	10	0	no	no
Methylprednisolone	Torasemide	mild	10	10	0	10	0	no	yes
Acetylsalicylic acid	Amlodipine	mildly moderate	9	9	0	9	0	no	no
Baclofen	Torasemide	moderate	9	9	0	9	0	no	no
Dipyrone	Enoxaparin	mildly moderate	9	9	0	9	0	no	no
Dipyrone	Methylprednisolone	moderate	9	9	0	9	0	no	yes
Amlodipine	Bisoprolol	mild	9	9	0	8	1	no	no
Acetylsalicylic acid	Levothyroxine	mild	9	9	0	8	1	no	no
Acetaminophen	Acetylsalicylic acid	mildly moderate	9	8	1	8	1	no	no
Levothyroxine	Potassium	mild	9	6	3	3	6	no	no
Cholecalciferol	Hydrochlorothiazide	mildly moderate	9	9	0	9	0	no	no
Methylprednisolone	Solifenacin	mildly moderate	9	9	0	8	1	no	yes
Bisoprolol	Torasemide	mild	8	8	0	8	0	no	no
Levothyroxine	Magnesium	mild	8	6	2	2	6	no	no
Acetaminophen	Levothyroxine	mild	8	8	0	7	1	no	no
Dexamethasone	Enoxaparin	mild	8	8	0	8	0	no	no
Dexamethasone	Pantoprazole	mild	8	8	0	8	0	no	no
Ibuprofen	Levothyroxine	mild	8	4	4	3	5	no	no
Bisoprolol	Gabapentin	mild	8	8	0	8	0	no	no
Fampridine	Ramipril	mild	8	8	0	8	0	no	no
Ethinylestradiol	Ibuprofen	mild	8	7	1	3	5	no	no
Pregabalin	Ramipril	mild	7	7	0	6	1	no	no
Acetaminophen	Ibuprofen	moderate	7	5	2	3	4	no	no
Acetylsalicylic acid	Folic acid	mild	7	7	0	6	1	no	no
Baclofen	Citalopram	mild	7	7	0	7	0	no	no
Alendronate	Pantoprazole	mild	7	7	0	7	0	no	no
Pregabalin	Simvastatin	mild	7	7	0	6	1	no	no
Ramipril	Torasemide	mildly moderate	7	7	0	7	0	no	no
Bisoprolol	Ibuprofen	mildly moderate	7	7	0	7	0	no	no
Citalopram	Fingolimod	moderately severe	7	5	2	3	4	yes	no
Hydrochlorothiazide	Pantoprazole	mildly moderate	7	7	0	7	0	no	no
Acetaminophen	Ramipril	mild	7	7	0	7	0	no	no
Baclofen	Tamsulosin	mild	7	6	1	6	1	no	no
Mitoxantrone	Ondansetron	mildly moderate	7	4	3	3	4	yes	no
Citalopram	Zopiclone	mild	7	7	0	6	1	no	no
Interferon beta-1a	Ramipril	mildly moderate	7	5	2	4	3	yes	no
Amlodipine	Simvastatin	mildly moderate	6	6	0	6	0	no	no
Acetaminophen	Enoxaparin	mild	6	6	0	5	1	no	no
Duloxetine	Enoxaparin	mild	6	6	0	6	0	no	no
Acetylsalicylic acid	Metoprolol	mildly moderate	6	6	0	6	0	no	no
Baclofen	Tizanidine	mild	6	6	0	5	1	no	no
Ethinylestradiol	Levothyroxine	moderate	6	2	4	2	4	no	no
Baclofen	Oxybutynine	mild	6	6	0	6	0	no	no
Citalopram	Ibuprofen	moderate	6	6	0	5	1	no	no
Bisoprolol	Dipyrone	mildly moderate	6	6	0	6	0	no	no
Pregabalin	Zopiclone	mild	6	6	0	6	0	no	no
Duloxetine	Zopiclone	mild	6	6	0	6	0	no	no
Enoxaparin	Sodium valproate	mild	6	6	0	6	0	no	no
Acetylsalicylic acid	Ibuprofen	moderately severe	6	6	0	6	0	no	no
Levothyroxine	Metoprolol	mild	6	5	1	5	1	no	no
Acetylsalicylic acid	Torasemide	mild	6	6	0	6	0	no	no
Candesartan	Hydrochlorothiazide	mildly moderate	6	5	1	5	1	no	no
Antacids	Trospium chloride	mild	6	6	0	5	1	no	no
Acetylsalicylic acid	Antacids	mild	6	6	0	5	1	no	no
Hydrochlorothiazide	Methylprednisolone	mild	6	6	0	6	0	no	yes
Enoxaparin	Omega-3-fatty acids	mild	6	6	0	5	1	no	no
Amlodipine	Torasemide	mild	5	5	0	5	0	no	no
Duloxetine	Methylprednisolone	mild	5	5	0	5	0	no	yes
Acetylsalicylic acid	Dimethyl fumarate	mild	5	2	3	2	3	yes	no
Acetylsalicylic acid	Valsartan	mildly moderate	5	5	0	4	1	no	no
Enoxaparin	Tizanidine	mild	5	5	0	5	0	no	no
Pantoprazole	Tizanidine	mild	5	5	0	5	0	no	no
Citalopram	Solifenacin	moderately severe	5	4	1	4	1	no	no
Mirtazapine	Zopiclone	mild	5	5	0	5	0	no	no
Bisoprolol	Valsartan	mild	5	5	0	5	0	no	no
Dimethyl fumarate	Ramipril	mild	5	3	2	2	3	yes	no
Acetylsalicylic acid	Dipyrone	moderately severe	5	4	1	4	1	no	no
Methylprednisolone	Sodium valproate	mild	5	5	0	5	0	no	yes
Calcium	Magnesium	mild	5	5	0	3	2	no	no
Atorvastatin	Methylprednisolone	mild	5	5	0	5	0	no	yes
Metoprolol	Trospium chloride	mild	5	5	0	5	0	no	no
Acetylsalicylic acid	Calcium	mild	5	5	0	4	1	no	no
Cholecalciferol	Insulin glargin	mild	5	5	0	5	0	no	no
Duloxetine	Ramipril	mild	5	5	0	5	0	no	no
Cannabidiol	Tizanidine	mildly moderate	5	5	0	5	0	no	no
Iron	Pantoprazole	mildly moderate	5	4	1	4	1	no	no
Hydrochlorothiazide	Ramipril	mildly moderate	5	4	1	4	1	no	no
Baclofen	Metoprolol	mildly moderate	5	4	1	4	1	no	no
Ibuprofen	Metoprolol	mildly moderate	5	4	1	4	1	no	no
Cannabidiol	Pregabalin	mild	5	4	1	4	1	no	no
Carbamazepine	Cholecalciferol	mildly moderate	5	5	0	5	0	no	no
Amitriptyline	Pregabalin	mild	5	3	2	2	3	no	no
Methylprednisolone	Tizanidine	mildly moderate	5	5	0	5	0	no	yes
Antacids	Metoprolol	mild	5	5	0	5	0	no	no
Candesartan	Torasemide	mildly moderate	4	4	0	4	0	no	no
Diclofenac	Enoxaparin	moderate	4	4	0	4	0	no	no
Acetylsalicylic acid	Duloxetine	moderate	4	4	0	4	0	no	no
Bisoprolol	Duloxetine	mild	4	4	0	3	1	no	no
Amlodipine	Metoprolol	mild	4	4	0	2	2	no	no
Acetylsalicylic acid	Candesartan	moderate	4	4	0	3	1	no	no
Methylprednisolone	Rivaroxaban	mild	4	4	0	4	0	no	yes
Magnesium	Methylprednisolone	mild	4	4	0	3	1	no	yes
Pregabalin	Tizanidine	mild	4	4	0	3	1	no	no
Ramipril	Tizanidine	mildly moderate	4	4	0	4	0	no	no
Baclofen	Mirtazapine	mild	4	4	0	4	0	no	no
Candesartan	Enoxaparin	moderate	4	4	0	4	0	no	no
Pantoprazole	Tramadol	mild	4	4	0	4	0	no	no
Metformin	Pantoprazole	mild	4	4	0	4	0	no	no
Pantoprazole	Sertraline	mild	4	4	0	4	0	no	no
Gabapentin	Zopiclone	mild	4	4	0	4	0	no	no
Cholecalciferol	Dexamethasone	mild	4	4	0	4	0	no	no
Levothyroxine	Sodium valproate	mild	4	4	0	3	1	no	no
Sodium valproate	Zopiclone	mild	4	4	0	4	0	no	no
Atorvastatin	Levothyroxine	mild	4	4	0	4	0	no	no
Levothyroxine	Torasemide	mild	4	4	0	4	0	no	no
Citalopram	Levothyroxine	mild	4	4	0	4	0	no	no
Pantoprazole	Quetiapine	mild	4	4	0	4	0	no	no
Glatiramer acetate	Ibuprofen	mild	4	2	2	2	2	yes	no
Amlodipine	Baclofen	mildly moderate	4	4	0	4	0	no	no
Dronabinol	Tizanidine	mild	4	4	0	4	0	no	no
Naloxone	Oxycodone	mild	4	4	0	4	0	no	no
Citalopram	Metoprolol	mildly moderate	4	4	0	4	0	no	no
Metoprolol	Ramipril	mild	4	4	0	4	0	no	no
Baclofen	Dronabinol	mild	4	4	0	4	0	no	no
Baclofen	Cannabidiol	mild	4	4	0	4	0	no	no
Bisoprolol	Fampridine	mild	4	4	0	4	0	no	no
Dipyrone	Ibuprofen	mild	4	3	1	2	2	no	no
Baclofen	Trospium chloride	mild	4	4	0	4	0	no	no
Gabapentin	Ramipril	mild	4	4	0	4	0	no	no
Escitalopram	Pantoprazole	moderate	4	3	1	3	1	no	no
Carbamazepine	Dronabinol	mildly moderate	4	4	0	4	0	no	no
Cannabidiol	Carbamazepine	moderate	4	4	0	4	0	no	no
Prednisolone	Ramipril	mild	4	4	0	4	0	no	no
Diclofenac	Methylprednisolone	mildly moderate	4	4	0	4	0	no	yes
Citalopram	Fampridine	mildly moderate	4	4	0	4	0	no	no
Desogestrel	Ibuprofen	mild	4	3	1	1	3	no	no
Levonorgestrel	Levothyroxine	mild	4	2	2	2	2	no	no
Antacids	Levothyroxine	mild	4	3	1	2	2	no	no
Amlodipine	Candesartan	mild	3	3	0	2	1	no	no
Mirtazapine	Torasemide	mild	3	3	0	3	0	no	no
Mirtazapine	Sodium valproate	mild	3	3	0	3	0	no	no
Omeprazole	Tizanidine	mild	3	3	0	3	0	no	no
Amlodipine	Valsartan	mild	3	3	0	2	1	no	no
Metoprolol	Valsartan	mild	3	3	0	2	1	no	no
Acetylsalicylic acid	Niacin	mildly moderate	3	3	0	2	1	no	no
Acetylsalicylic acid	Venlafaxine	moderate	3	2	1	2	1	no	no
Duloxetine	Pregabalin	mild	3	3	0	2	1	no	no
Ciprofloxacin	Enoxaparin	mild	3	3	0	3	0	no	no
Ciprofloxacin	Methylprednisolone	moderate	3	3	0	3	0	no	yes
Citalopram	Levodopa	mildly moderate	3	3	0	3	0	no	no
Bisoprolol	Tramadol	mild	3	3	0	3	0	no	no
Enoxaparin	Valsartan	moderate	3	3	0	3	0	no	no
Methylprednisolone	Tramadol	mild	3	3	0	3	0	no	yes
Clopidogrel	Pantoprazole	mild	3	3	0	3	0	no	no
Candesartan	Teriflunomide	mild	3	2	1	2	1	yes	no
Bisoprolol	Hydrochlorothiazide	mild	3	2	1	2	1	no	no
Bisoprolol	Metformin	mild	3	3	0	3	0	no	no
Enoxaparin	Sertraline	mild	3	3	0	3	0	no	no
Baclofen	Levodopa	moderately severe	3	3	0	3	0	no	no
Calcium	Levodopa	mild	3	3	0	3	0	no	no
Duloxetine	Gabapentin	mild	3	3	0	3	0	no	no
Enoxaparin	Furosemide	mild	3	3	0	3	0	no	no
Furosemide	Methylprednisolone	mildly moderate	3	3	0	3	0	no	yes
Acetylsalicylic acid	Budesonide	moderate	3	3	0	3	0	no	no
Formoterol	Pantoprazole	mild	3	3	0	3	0	no	no
Levothyroxine	Simvastatin	mildly moderate	3	3	0	3	0	no	no
Prednisolone	Pregabalin	mild	3	3	0	3	0	no	no
Duloxetine	Glatiramer acetate	mild	3	2	1	1	2	yes	no
Bisoprolol	Levodopa	mild	3	3	0	3	0	no	no
Bisoprolol	Tamsulosin	moderate	3	3	0	3	0	no	no
Duloxetine	Prednisolone	mild	3	3	0	3	0	no	no
Ibuprofen	Torasemide	mildly moderate	3	3	0	2	1	no	no
Metoprolol	Torasemide	mild	3	3	0	3	0	no	no
Insulin glargin	Levothyroxine	mild	3	3	0	2	1	no	no
Insulin glargin	Methylprednisolone	mildly moderate	3	3	0	3	0	no	yes
Folic acid	Pregabalin	mild	3	3	0	3	0	no	no
Acetylsalicylic acid	Teriflunomide	mild	3	3	0	2	1	yes	no
Pantoprazole	Zinc	mild	3	3	0	3	0	no	no
Calcium	Gabapentin	mild	3	3	0	3	0	no	no
Folic acid	Ibuprofen	mild	3	2	1	2	1	no	no
Ibuprofen	Zinc	mild	3	3	0	2	1	no	no
Bisoprolol	Solifenacin	mild	3	3	0	3	0	no	no
Hydrochlorothiazide	Nebivolol	mild	3	2	1	2	1	no	no
Candesartan	Levothyroxine	mild	3	1	2	1	2	no	no
Baclofen	Duloxetine	mild	3	3	0	3	0	no	no
Enoxaparin	Propranolol	mild	3	3	0	3	0	no	no
Methylprednisolone	Propranolol	mild	3	3	0	3	0	no	yes
Citalopram	Pregabalin	mild	3	3	0	3	0	no	no
Duloxetine	Ibuprofen	moderate	3	2	1	2	1	no	no
Metformin	Pregabalin	mild	3	3	0	3	0	no	no
Dronabinol	Pantoprazole	mild	3	3	0	3	0	no	no
Cannabidiol	Pantoprazole	mild	3	3	0	3	0	no	no
Dronabinol	Pregabalin	mild	3	3	0	3	0	no	no
Acetaminophen	Duloxetine	mild	3	3	0	3	0	no	no
Bisoprolol	Sitagliptin	mild	3	3	0	3	0	no	no
Insulin glargin	Ramipril	moderate	3	3	0	3	0	no	no
Metformin	Ramipril	mild	3	3	0	3	0	no	no
Candesartan	Dipyrone	mildly moderate	3	3	0	3	0	no	no
Insulin glargin	Simvastatin	mild	3	3	0	3	0	no	no
Insulin glargin	Torasemide	mild	3	3	0	3	0	no	no
Gabapentin	Magnesium	mild	3	3	0	1	2	no	no
Folic acid	Magnesium	mild	3	3	0	0	3	no	no
Magnesium	Tizanidine	mild	3	3	0	2	1	no	no
Bisoprolol	Estradiol	mildly moderate	3	3	0	3	0	no	no
Candesartan	Metoprolol	mild	3	3	0	3	0	no	no
Citalopram	Dronabinol	moderate	3	3	0	3	0	no	no
Cannabidiol	Citalopram	mild	3	3	0	3	0	no	no
Dipyrone	Metoprolol	mildly moderate	3	3	0	3	0	no	no
Fampridine	Metformin	moderate	3	3	0	3	0	no	no
Pantoprazole	Venlafaxine	mild	3	3	0	3	0	no	no
Escitalopram	Ibuprofen	moderate	3	3	0	2	1	no	no
Acetylsalicylic acid	Hydrochlorothiazide	mild	3	2	1	1	2	no	no
Hydrochlorothiazide	Pregabalin	mild	3	3	0	3	0	no	no
Gabapentin	Prednisolone	mild	3	3	0	3	0	no	no
Levothyroxine	Prednisolone	mild	3	3	0	3	0	no	no
Hydrochlorothiazide	Metformin	mildly moderate	3	3	0	3	0	no	no
Metformin	Simvastatin	mild	3	3	0	3	0	no	no
Escitalopram	Fingolimod	moderately severe	3	2	1	2	1	yes	no
Dimetindene	Fampridine	mild	3	3	0	3	0	no	no
Dronabinol	Duloxetine	mild	3	3	0	3	0	no	no
Cannabidiol	Duloxetine	mildly moderate	3	3	0	3	0	no	no
Escitalopram	Levothyroxine	mild	3	3	0	2	1	no	no
Amlodipine	Magnesium	mildly moderate	3	3	0	3	0	no	no
Amlodipine	Calcium	mild	3	3	0	3	0	no	no
Baclofen	Candesartan	mild	3	3	0	3	0	no	no
Glimepiride	Methylprednisolone	mild	3	3	0	3	0	no	yes
Furosemide	Pantoprazole	mild	3	3	0	3	0	no	no
Citalopram	Mitoxantrone	mildly moderate	3	2	1	1	2	yes	no
Estradiol	Levothyroxine	mild	3	2	1	2	1	no	no
Ibuprofen	Timolol	mild	3	3	0	2	1	no	no
Dienogest	Ibuprofen	mild	3	2	1	1	2	no	no
Solifenacin	Torasemide	mildly moderate	3	3	0	3	0	no	no
Mitoxantrone	Solifenacin	mildly moderate	3	2	1	2	1	yes	no
Ibuprofen	Levonorgestrel	mild	3	3	0	1	2	no	no
Estradiol	Ibuprofen	mild	3	3	0	2	1	no	no
Dienogest	Levothyroxine	mild	3	1	2	1	2	no	no
Antacids	Gabapentin	mild	3	3	0	2	1	no	no
Candesartan	Mirtazapine	mild	2	2	0	2	0	no	no
Mirtazapine	Simvastatin	mild	2	2	0	2	0	no	no
Sodium valproate	Torasemide	mild	2	2	0	2	0	no	no
Dimetindene	Ranitidine	mild	2	2	0	2	0	no	no
Acetaminophen	Ranitidine	mild	2	2	0	2	0	no	no
Duloxetine	Simvastatin	mild	2	2	0	2	0	no	no
Levothyroxine	Paroxetine	mild	2	2	0	1	1	no	no
Citalopram	Cyanocobalamin	mild	2	2	0	1	1	no	no
Duloxetine	Natalizumab	mild	2	2	0	1	1	yes	no
Baclofen	Ciprofloxacin	mild	2	2	0	2	0	no	no
Levodopa	Solifenacin	mild	2	2	0	2	0	no	no
Baclofen	Zolpidem	mild	2	2	0	2	0	no	no
Bisoprolol	Candesartan	mild	2	2	0	2	0	no	no
Mirtazapine	Oxcarbazepine	mild	2	2	0	2	0	no	no
Oxcarbazepine	Zopiclone	mild	2	2	0	2	0	no	no
Tilidine	Zopiclone	mild	2	2	0	1	1	no	no
Bisoprolol	Tolterodine	mild	2	2	0	2	0	no	no
Clopidogrel	Enoxaparin	moderate	2	2	0	2	0	no	no
Bisoprolol	Methionine	mild	2	2	0	2	0	no	no
Bisoprolol	Trospium chloride	mild	2	2	0	2	0	no	no
Acetaminophen	Carbamazepine	moderate	2	1	1	1	1	no	no
Carbamazepine	Citalopram	mildly moderate	2	1	1	1	1	no	no
Bisacodyl	Macrogol	mild	2	2	0	2	0	no	no
Ramipril	Tolperisone	mild	2	2	0	2	0	no	no
Citalopram	Dipyrone	moderate	2	2	0	2	0	no	no
Darifenacin	Duloxetine	mild	2	2	0	2	0	no	no
Bisoprolol	Formoterol	moderately severe	2	2	0	2	0	no	no
Bisoprolol	Budesonide	mild	2	2	0	2	0	no	no
Acetaminophen	Simvastatin	mild	2	2	0	2	0	no	no
Enoxaparin	Levofloxacin	mild	2	2	0	2	0	no	no
Levofloxacin	Pantoprazole	mild	2	2	0	2	0	no	no
Tizanidine	Zopiclone	mild	2	2	0	2	0	no	no
Citalopram	Ondansetron	severe	2	1	1	0	2	no	no
Estradiol	Topiramate	moderate	2	2	0	2	0	no	no
Furosemide	Levothyroxine	mild	2	2	0	2	0	no	no
Naproxen	Pantoprazole	mild	2	2	0	2	0	no	no
Topiramate	Zopiclone	mild	2	2	0	2	0	no	no
Bisoprolol	Cannabidiol	mild	2	2	0	2	0	no	no
Lamotrigine	Tolperisone	mild	2	2	0	2	0	no	no
Carbamazepine	Duloxetine	mild	2	2	0	2	0	no	no
Hydrochlorothiazide	Ibuprofen	mild	2	2	0	2	0	no	no
Leflunomide	Pantoprazole	mild	2	2	0	2	0	no	no
Diclofenac	Levothyroxine	mild	2	2	0	2	0	no	no
Enoxaparin	Lisinopril	moderate	2	2	0	2	0	no	no
Lisinopril	Methylprednisolone	mild	2	2	0	2	0	no	yes
Lisinopril	Torasemide	mildly moderate	2	2	0	2	0	no	no
Insulin human	Methylprednisolone	mildly moderate	2	2	0	2	0	no	yes
Citalopram	Hydrochlorothiazide	moderately severe	2	2	0	2	0	no	no
Hydrochlorothiazide	Insulin glargin	mildly moderate	2	2	0	2	0	no	no
Hydrochlorothiazide	Mirtazapine	mild	2	2	0	2	0	no	no
Hydrochlorothiazide	Valsartan	mild	2	2	0	2	0	no	no
Hydrocortisone	Mirtazapine	mild	2	2	0	2	0	no	no
Mirtazapine	Valsartan	mild	2	2	0	2	0	no	no
Cholecalciferol	Insulin degludec	mild	2	2	0	2	0	no	no
Citalopram	Sodium valproate	mild	2	2	0	2	0	no	no
Enoxaparin	Quetiapine	mild	2	2	0	2	0	no	no
Insulin degludec	Methylprednisolone	mildly moderate	2	2	0	2	0	no	yes
Methylprednisolone	Quetiapine	moderate	2	2	0	2	0	no	yes
Pantoprazole	Saint John's wort	moderate	2	2	0	2	0	no	no
Citalopram	Glatiramer acetate	mild	2	1	1	1	1	yes	no
Ibuprofen	Primidone	mild	2	2	0	1	1	no	no
Budesonide	Methylprednisolone	mild	2	2	0	2	0	no	yes
Baclofen	Oxcarbazepine	mild	2	2	0	2	0	no	no
Calcium	Risedronate	moderate	2	2	0	2	0	no	no
Ibuprofen	Iron	mild	2	2	0	1	1	no	no
Iron	Solifenacin	mild	2	2	0	2	0	no	no
Folic acid	Zinc	mild	2	2	0	2	0	no	no
Bisoprolol	Lisinopril	mild	2	2	0	2	0	no	no
Lisinopril	Pregabalin	mild	2	2	0	2	0	no	no
Indapamide	Pantoprazole	mildly moderate	2	2	0	2	0	no	no
Indapamide	Perindopril	mild	2	2	0	2	0	no	no
Candesartan	Nebivolol	mild	2	1	1	1	1	no	no
Citalopram	Modafinil	moderate	2	2	0	2	0	no	no
Citalopram	Tamsulosin	mild	2	2	0	2	0	no	no
Amlodipine	Duloxetine	mild	2	2	0	2	0	no	no
Calcium	Dexamethasone	mild	2	2	0	2	0	no	no
Hydrochlorothiazide	Tizanidine	moderately severe	2	2	0	2	0	no	no
Fampridine	Oxybutynine	mild	2	2	0	2	0	no	no
Mirtazapine	Propranolol	mild	2	2	0	2	0	no	no
Duloxetine	Hydrochlorothiazide	mild	2	2	0	2	0	no	no
Duloxetine	Naloxone	mild	2	2	0	2	0	no	no
Duloxetine	Oxycodone	mild	2	2	0	2	0	no	no
Gabapentin	Oxycodone	mildly moderate	2	2	0	2	0	no	no
Gabapentin	Valsartan	mild	2	2	0	2	0	no	no
Oxycodone	Valsartan	mild	2	2	0	2	0	no	no
Acetylsalicylic acid	Citalopram	moderate	2	2	0	2	0	no	no
Citalopram	Ramipril	mild	2	2	0	2	0	no	no
Baclofen	Tolperisone	mild	2	2	0	2	0	no	no
Bisoprolol	Opipramol	mild	2	2	0	2	0	no	no
Bisoprolol	Pramipexole	mild	2	2	0	2	0	no	no
Denosumab	Pantoprazole	mild	2	2	0	2	0	no	no
Dexamethasone	Latanoprost	mild	2	2	0	2	0	no	no
Dexamethasone	Ibuprofen	moderate	2	2	0	2	0	no	no
Acetylsalicylic acid	Iron	mild	2	2	0	2	0	no	no
Acetylsalicylic acid	Vitamin C	mild	2	1	1	1	1	no	no
Baclofen	Tolterodine	mild	2	2	0	2	0	no	no
Cyanocobalamin	Torasemide	mild	2	2	0	2	0	no	no
Enoxaparin	Potassium citrate	mild	2	2	0	2	0	no	no
Amlodipine	Doxepin	mild	2	1	1	1	1	no	no
Cinnarizine	Dimenhydrinate	mild	2	2	0	2	0	no	no
Nebivolol	Ramipril	mild	2	2	0	2	0	no	no
Pantoprazole	Xipamide	mildly moderate	2	2	0	2	0	no	no
Ramipril	Xipamide	mildly moderate	2	2	0	2	0	no	no
Enoxaparin	Rivaroxaban	moderately severe	2	2	0	2	0	no	no
Baclofen	Opipramol	mildly moderate	2	2	0	2	0	no	no
Baclofen	Sertraline	mild	2	2	0	2	0	no	no
Ibuprofen	Ramipril	moderate	2	2	0	2	0	no	no
Calcium	Ramipril	mild	2	2	0	2	0	no	no
Ibuprofen	Sodium valproate	mildly moderate	2	2	0	2	0	no	no
Ramipril	Sodium valproate	mild	2	2	0	1	1	no	no
Baclofen	Carbamazepine	mild	2	2	0	2	0	no	no
Carbamazepine	Enoxaparin	mild	2	2	0	2	0	no	no
Carbamazepine	Methylprednisolone	mildly moderate	2	2	0	2	0	no	yes
Acetylsalicylic acid	Nebivolol	mildly moderate	2	2	0	2	0	no	no
Nebivolol	Solifenacin	mild	2	2	0	2	0	no	no
Duloxetine	Interferon beta-1b	mild	2	2	0	2	0	yes	no
Duloxetine	Levothyroxine	mild	2	2	0	2	0	no	no
Budesonide	Ibuprofen	mild	2	2	0	2	0	no	no
Bisoprolol	Glimepiride	moderate	2	2	0	2	0	no	no
Acetylsalicylic acid	Insulin glargin	mildly moderate	2	2	0	2	0	no	no
Atorvastatin	Metformin	mild	2	2	0	2	0	no	no
Bisoprolol	Insulin glargin	moderate	2	2	0	2	0	no	no
Bisoprolol	Venlafaxine	mildly moderate	2	2	0	2	0	no	no
Insulin glargin	Metformin	mild	2	2	0	2	0	no	no
Insulin glargin	Sitagliptin	mildly moderate	2	2	0	2	0	no	no
Betamethasone	Calcium	mild	2	2	0	2	0	no	no
Budesonide	Candesartan	mild	2	2	0	2	0	no	no
Escitalopram	Quetiapine	moderately severe	2	2	0	2	0	no	no
Bisoprolol	Escitalopram	mild	2	1	1	1	1	no	no
Escitalopram	Teriflunomide	mild	2	2	0	1	1	yes	no
Folic acid	Levonorgestrel	mild	2	2	0	1	1	no	no
Acetylsalicylic acid	Prednisolone	moderate	2	2	0	2	0	no	no
Metoprolol	Mirtazapine	mild	2	2	0	1	1	no	no
Duloxetine	Metoprolol	moderate	2	2	0	2	0	no	no
Iron	Levothyroxine	moderate	2	2	0	2	0	no	no
Levodopa	Venlafaxine	mildly moderate	2	2	0	2	0	no	no
Carbamazepine	Tizanidine	mild	2	2	0	2	0	no	no
Cholecalciferol	Insulin aspart	mild	2	2	0	2	0	no	no
Insulin aspart	Methylprednisolone	mildly moderate	2	2	0	2	0	no	yes
Insulin glargin	Thiamine	mild	2	2	0	2	0	no	no
Alendronate	Levothyroxine	mild	2	2	0	2	0	no	no
Metoprolol	Tamsulosin	moderate	2	2	0	2	0	no	no
Amlodipine	Pregabalin	mild	2	2	0	2	0	no	no
Candesartan	Tramadol	mild	2	2	0	2	0	no	no
Acetaminophen	Hydrochlorothiazide	mild	2	2	0	2	0	no	no
Hydrochlorothiazide	Venlafaxine	moderate	2	2	0	2	0	no	no
Quetiapine	Venlafaxine	moderate	2	2	0	2	0	no	no
Cholecalciferol	Fluticason	mild	2	2	0	2	0	no	no
Fluticason	Salmeterol	mild	2	2	0	2	0	no	no
Ramipril	Tamsulosin	moderate	2	2	0	2	0	no	no
Magnesium	Solifenacin	mild	2	2	0	2	0	no	no
Citalopram	Gabapentin	mild	2	2	0	2	0	no	no
Doxepin	Gabapentin	mild	2	2	0	2	0	no	no
Amlodipine	Carbamazepine	moderate	2	2	0	2	0	no	no
Carbamazepine	Teriflunomide	mildly moderate	2	2	0	1	1	yes	no
Gabapentin	Tizanidine	mild	2	2	0	2	0	no	no
Carbamazepine	Ramipril	mild	2	2	0	2	0	no	no
Magnesium	Omeprazole	mild	2	2	0	2	0	no	no
Cannabidiol	Sumatriptan	mild	2	2	0	2	0	no	no
Ethinylestradiol	Trimipramine	mild	2	2	0	2	0	no	no
Dronabinol	Venlafaxine	mild	2	2	0	2	0	no	no
Escitalopram	Prednisolone	moderately severe	2	2	0	2	0	no	no
Dimetindene	Escitalopram	mild	2	2	0	2	0	no	no
Cyanocobalamin	Metformin	mild	2	2	0	2	0	no	no
Amitriptyline	Ibuprofen	mild	2	2	0	1	1	no	no
Cyanocobalamin	Hydrochlorothiazide	mild	2	2	0	2	0	no	no
Hydrochlorothiazide	Thiamine	mild	2	2	0	2	0	no	no
Candesartan	Diclofenac	moderate	2	2	0	1	1	no	no
Amitriptyline	Levothyroxine	moderate	2	2	0	1	1	no	no
Atorvastatin	Duloxetine	mild	2	2	0	2	0	no	no
Atorvastatin	Carbamazepine	moderate	2	2	0	2	0	no	no
Dronabinol	Escitalopram	moderate	2	2	0	1	1	no	no
Cannabidiol	Escitalopram	mild	2	2	0	1	1	no	no
Ivabradine	Levothyroxine	mild	2	2	0	2	0	no	no
Potassium	Ramipril	moderate	2	1	1	1	1	no	no
Candesartan	Prednisolone	mild	2	2	0	2	0	no	no
Magnesium	Prednisolone	mild	2	2	0	1	1	no	no
Gabapentin	Tilidine	mild	2	2	0	2	0	no	no
Allopurinol	Cholecalciferol	mild	2	2	0	2	0	no	no
Allopurinol	Simvastatin	mild	2	2	0	2	0	no	no
Oxycodone	Pregabalin	mildly moderate	2	2	0	2	0	no	no
Amitriptyline	Budesonide	moderately severe	2	2	0	2	0	no	no
Amitriptyline	Naloxone	mild	2	2	0	2	0	no	no
Amitriptyline	Tilidine	mild	2	2	0	2	0	no	no
Doxepin	Dronabinol	mildly moderate	2	2	0	1	1	no	no
Sodium	Torasemide	mildly moderate	2	2	0	2	0	no	no
Teriflunomide	Tizanidine	mild	2	1	1	1	1	yes	no
Acetylsalicylic acid	Ethinylestradiol	mild	2	1	1	0	2	no	no
Desogestrel	Levothyroxine	mild	2	0	2	0	2	no	no
Ethinylestradiol	Ramipril	mild	2	2	0	2	0	no	no
Levonorgestrel	Ramipril	mild	2	2	0	2	0	no	no
Ethinylestradiol	Methylprednisolone	mild	2	2	0	2	0	no	yes
Metformin	Methylprednisolone	mild	2	2	0	2	0	no	yes
Levodopa	Pantoprazole	mild	2	2	0	2	0	no	no
Levofloxacin	Methylprednisolone	mildly moderate	2	2	0	2	0	no	yes
Estradiol	Methylprednisolone	mild	2	2	0	2	0	no	yes
Fingolimod	Timolol	mild	2	1	1	1	1	yes	no
Mitoxantrone	Tolterodine	mildly moderate	2	2	0	2	0	yes	no
Antacids	Levodopa	mild	2	2	0	1	1	no	no
Iron	Vitamin E	mild	2	2	0	1	1	no	no
Bisoprolol	Omega-3-fatty acids	mild	2	1	1	1	1	no	no
Enoxaparin	Perindopril	mildly moderate	2	2	0	2	0	no	no
Indapamide	Methylprednisolone	mild	2	2	0	2	0	no	yes
Antacids	Dexamethasone	mild	2	2	0	2	0	no	no
Baclofen	Propranolol	mild	2	2	0	2	0	no	no
Baclofen	Timolol	mild	2	2	0	2	0	no	no
Mitoxantrone	Torasemide	mildly moderate	2	2	0	2	0	yes	no
Timolol	Travoprost	mildly moderate	2	1	1	0	2	no	no
Interferon beta-1b	Ramipril	mildly moderate	2	2	0	2	0	yes	no
Dipyrone	Torasemide	mild	2	2	0	2	0	no	no
Dipyrone	Prednisolone	mildly moderate	2	2	0	2	0	no	no
Ibuprofen	Progesterone	mild	2	2	0	1	1	no	no
Bisoprolol	Dydrogesterone	mild	2	2	0	2	0	no	no
Ethinylestradiol	Metoprolol	mild	2	2	0	2	0	no	no
Escitalopram	Fampridine	mildly moderate	2	2	0	2	0	no	no
Tamsulosin	Torasemide	mild	2	2	0	2	0	no	no
Baclofen	Valsartan	mild	2	2	0	2	0	no	no
Atorvastatin	Teriflunomide	mild	2	2	0	2	0	yes	no
Simvastatin	Sodium valproate	mild	1	1	0	1	0	no	no
Amlodipine	Mirtazapine	mild	1	1	0	1	0	no	no
Amlodipine	Sodium valproate	mild	1	1	0	1	0	no	no
Candesartan	Sodium	mild	1	1	0	1	0	no	no
Levodopa	Pramipexole	moderate	1	1	0	1	0	no	no
Benserazide	Metoprolol	mild	1	1	0	1	0	no	no
Benserazide	Pramipexole	mild	1	1	0	1	0	no	no
Diclofenac	Metoprolol	mildly moderate	1	1	0	1	0	no	no
Levodopa	Metoprolol	mild	1	1	0	1	0	no	no
Metoprolol	Pramipexole	mild	1	1	0	1	0	no	no
Diazepam	Tizanidine	mild	1	1	0	1	0	no	no
Codeine	Diazepam	moderate	1	1	0	1	0	no	no
Codeine	Metoclopramide	mild	1	1	0	1	0	no	no
Diazepam	Metoclopramide	mild	1	1	0	1	0	no	no
Diazepam	Omeprazole	moderate	1	1	0	1	0	no	no
Metoclopramide	Tizanidine	mild	1	1	0	1	0	no	no
Citalopram	Etoricoxib	moderate	1	1	0	1	0	no	no
Candesartan	Tizanidine	moderate	1	1	0	0	1	no	no
Citalopram	Macrogol	mild	1	1	0	1	0	no	no
Bisoprolol	Ondansetron	mild	1	0	1	0	1	no	no
Cetirizine	Citalopram	mild	1	1	0	1	0	no	no
Cetirizine	Zopiclone	mild	1	1	0	1	0	no	no
Citalopram	Diphenhydramine	mild	1	1	0	1	0	no	no
Diphenhydramine	Zopiclone	mildly moderate	1	1	0	1	0	no	no
Methylprednisolone	Zolpidem	mild	1	1	0	1	0	no	yes
Bisoprolol	Mirtazapine	mild	1	1	0	1	0	no	no
Mirtazapine	Zolpidem	mild	1	1	0	1	0	no	no
Mirtazapine	Tilidine	mild	1	1	0	1	0	no	no
Tolterodine	Tramadol	mild	1	1	0	1	0	no	no
Methylprednisolone	Tolterodine	moderate	1	1	0	1	0	no	yes
Tramadol	Zopiclone	moderate	1	1	0	1	0	no	no
Alendronate	Ranitidine	mild	1	1	0	1	0	no	no
Clopidogrel	Dipyrone	mildly moderate	1	1	0	1	0	no	no
Lactulose	Trospium chloride	mild	1	1	0	1	0	no	no
Dipyrone	Ramipril	mildly moderate	1	1	0	1	0	no	no
Doxepin	Zolpidem	mildly moderate	1	0	1	0	1	no	no
Bisoprolol	Telmisartan	mild	1	0	1	0	1	no	no
Hydrochlorothiazide	Telmisartan	mildly moderate	1	0	1	0	1	no	no
Levothyroxine	Telmisartan	mild	1	0	1	0	1	no	no
Baclofen	Fluvastatin	mild	1	1	0	1	0	no	no
Levodopa	Vitamin C	mild	1	1	0	1	0	no	no
Alendronate	Duloxetine	mild	1	1	0	1	0	no	no
Alendronate	Furosemide	mild	1	1	0	1	0	no	no
Duloxetine	Furosemide	mild	1	1	0	1	0	no	no
Duloxetine	Glimepiride	mild	1	1	0	1	0	no	no
Furosemide	Gabapentin	mild	1	1	0	1	0	no	no
Furosemide	Glimepiride	mild	1	1	0	1	0	no	no
Gabapentin	Glimepiride	mild	1	1	0	1	0	no	no
Glimepiride	Simvastatin	mild	1	1	0	1	0	no	no
Acetylsalicylic acid	Methotrexate	moderately severe	1	1	0	1	0	no	no
Dipyrone	Methotrexate	moderately severe	1	1	0	1	0	no	no
Folic acid	Methotrexate	mildly moderate	1	1	0	1	0	no	no
Methotrexate	Pantoprazole	moderate	1	1	0	1	0	no	no
Acetaminophen	Methotrexate	mild	1	1	0	1	0	no	no
Metoprolol	Rivastigmine	moderate	1	1	0	1	0	no	no
Levofloxacin	Metoprolol	mild	1	1	0	1	0	no	no
Baclofen	Morphine	moderate	1	1	0	1	0	no	no
Lercanidipine	Prednisolone	mild	1	1	0	1	0	no	no
Lercanidipine	Torasemide	mild	1	1	0	1	0	no	no
Morphine	Pregabalin	mild	1	1	0	1	0	no	no
Prednisolone	Torasemide	mildly moderate	1	1	0	1	0	no	no
Bisacodyl	Calcium	mild	1	1	0	1	0	no	no
Bisacodyl	Tizanidine	moderate	1	1	0	1	0	no	no
Enoxaparin	Levetiracetam	mild	1	1	0	1	0	no	no
Levetiracetam	Tizanidine	mild	1	1	0	1	0	no	no
Levetiracetam	Zopiclone	mild	1	1	0	1	0	no	no
Tizanidine	Tolperisone	mild	1	1	0	1	0	no	no
Furosemide	Sulpiride	moderately severe	1	1	0	1	0	no	no
Methylprednisolone	Naproxen	moderately severe	1	1	0	1	0	no	yes
Methylprednisolone	Sulpiride	moderately severe	1	1	0	1	0	no	yes
Sodium valproate	Topiramate	moderately severe	1	1	0	1	0	no	no
Enoxaparin	Naproxen	mildly moderate	1	1	0	1	0	no	no
Estradiol	Sumatriptan	mild	1	1	0	1	0	no	no
Estradiol	Sodium valproate	mild	1	1	0	1	0	no	no
Furosemide	Naproxen	mildly moderate	1	1	0	1	0	no	no
Furosemide	Sodium valproate	mild	1	1	0	1	0	no	no
Sodium valproate	Sulpiride	mild	1	1	0	1	0	no	no
Sulpiride	Zopiclone	mild	1	1	0	1	0	no	no
Sodium valproate	Sumatriptan	mild	1	1	0	1	0	no	no
Ibuprofen	Rivaroxaban	moderate	1	1	0	1	0	no	no
Bisoprolol	Ezetimibe	mild	1	1	0	1	0	no	no
Bisoprolol	Rivaroxaban	mild	1	1	0	1	0	no	no
Cyanocobalamin	Rivaroxaban	mild	1	1	0	1	0	no	no
Ezetimibe	Levodopa	mild	1	1	0	1	0	no	no
Ezetimibe	Rivaroxaban	mild	1	1	0	1	0	no	no
Ezetimibe	Simvastatin	mild	1	1	0	1	0	no	no
Levodopa	Pyridoxine	mildly moderate	1	1	0	1	0	no	no
Biotin	Citalopram	mild	1	1	0	0	1	no	no
Citalopram	Multivitamin preparation	mild	1	1	0	0	1	no	no
Citalopram	trace elements	mild	1	1	0	0	1	no	no
Calcium	Ciprofloxacin	moderate	1	1	0	1	0	no	no
Ciprofloxacin	Magnesium	mild	1	1	0	1	0	no	no
Ciprofloxacin	Ibuprofen	moderate	1	1	0	1	0	no	no
Ciprofloxacin	Lamotrigine	mild	1	1	0	1	0	no	no
Carbamazepine	Ondansetron	moderate	1	1	0	1	0	no	no
Carbamazepine	Zopiclone	moderate	1	1	0	1	0	no	no
Aliskiren	Carbamazepine	mildly moderate	1	1	0	1	0	no	no
Aliskiren	Duloxetine	mild	1	1	0	1	0	no	no
Duloxetine	Mitoxantrone	mild	1	1	0	1	0	yes	no
Enalapril	Ibuprofen	moderate	1	1	0	1	0	no	no
Enalapril	Hydrochlorothiazide	mild	1	1	0	1	0	no	no
Bupropion	Duloxetine	moderate	1	1	0	1	0	no	no
Duloxetine	Leflunomide	moderate	1	1	0	1	0	no	no
Bupropion	Leflunomide	mild	1	1	0	1	0	no	no
Bupropion	Prednisolone	moderate	1	1	0	1	0	no	no
Leflunomide	Prednisolone	mild	1	1	0	1	0	no	no
Escitalopram	Lorazepam	mildly moderate	1	1	0	0	1	no	no
Escitalopram	Rituximab	mild	1	1	0	0	1	yes	no
Diclofenac	Ibuprofen	mild	1	1	0	1	0	no	no
Diclofenac	Lisinopril	moderate	1	1	0	1	0	no	no
Ibuprofen	Lisinopril	moderate	1	1	0	1	0	no	no
Atorvastatin	Zopiclone	mild	1	1	0	1	0	no	no
Diclofenac	Torasemide	mildly moderate	1	1	0	1	0	no	no
Dexamethasone	Torasemide	moderate	1	1	0	1	0	no	no
Lamotrigine	Sodium valproate	moderately severe	1	1	0	1	0	no	no
Lorazepam	Sodium valproate	mildly moderate	1	1	0	1	0	no	no
Dexamethasone	Sodium valproate	mild	1	1	0	1	0	no	no
Lamotrigine	Lorazepam	mild	1	1	0	1	0	no	no
Lamotrigine	Memantine	mild	1	1	0	1	0	no	no
Acetaminophen	Lamotrigine	mild	1	1	0	1	0	no	no
Lorazepam	Memantine	mild	1	1	0	1	0	no	no
Lorazepam	Metoprolol	mild	1	1	0	1	0	no	no
Lorazepam	Zopiclone	mild	1	1	0	1	0	no	no
Memantine	Metoprolol	mild	1	1	0	1	0	no	no
Acetaminophen	Memantine	mild	1	1	0	1	0	no	no
Memantine	Torasemide	mild	1	1	0	1	0	no	no
Atorvastatin	Niacin	moderately severe	1	1	0	1	0	no	no
Ibuprofen	Valsartan	moderate	1	1	0	1	0	no	no
Tamsulosin	Valsartan	moderate	1	1	0	1	0	no	no
Acetylsalicylic acid	Insulin human	mildly moderate	1	1	0	1	0	no	no
Cholecalciferol	Insulin human	mild	1	1	0	1	0	no	no
Citalopram	Levofloxacin	severe	1	1	0	1	0	no	no
Citalopram	Furosemide	moderately severe	1	1	0	1	0	no	no
Citalopram	Mirtazapine	moderately severe	1	1	0	1	0	no	no
Furosemide	Hydrocortisone	moderate	1	1	0	1	0	no	no
Furosemide	Mirtazapine	mild	1	1	0	1	0	no	no
Hydrochlorothiazide	Levofloxacin	moderately severe	1	1	0	1	0	no	no
Insulin glargin	Levofloxacin	mild	1	1	0	1	0	no	no
Levofloxacin	Mirtazapine	mild	1	1	0	1	0	no	no
Citalopram	Insulin glargin	mildly moderate	1	1	0	1	0	no	no
Citalopram	Lamotrigine	moderate	1	1	0	1	0	no	no
Furosemide	Hydrochlorothiazide	mild	1	1	0	1	0	no	no
Furosemide	Insulin glargin	mild	1	1	0	1	0	no	no
Furosemide	Lamotrigine	mild	1	1	0	1	0	no	no
Furosemide	Solifenacin	moderate	1	1	0	1	0	no	no
Furosemide	Valsartan	mildly moderate	1	1	0	1	0	no	no
Hydrochlorothiazide	Hydrocortisone	mildly moderate	1	1	0	1	0	no	no
Hydrochlorothiazide	Solifenacin	moderate	1	1	0	1	0	no	no
Hydrocortisone	Insulin glargin	mildly moderate	1	1	0	1	0	no	no
Lamotrigine	Levofloxacin	mild	1	1	0	1	0	no	no
Lamotrigine	Mirtazapine	mild	1	1	0	1	0	no	no
Levofloxacin	Solifenacin	moderate	1	1	0	1	0	no	no
Mirtazapine	Solifenacin	mild	1	1	0	1	0	no	no
Ciprofloxacin	Citalopram	severe	1	1	0	1	0	no	no
Acetaminophen	Ciprofloxacin	mild	1	1	0	1	0	no	no
Alendronate	Calcium	moderate	1	1	0	1	0	no	no
Acetylsalicylic acid	Alendronate	mildly moderate	1	1	0	1	0	no	no
Metoprolol	Tolterodine	mild	1	1	0	1	0	no	no
Citalopram	Quetiapine	severe	1	1	0	1	0	no	no
Cefpodoxime	Pantoprazole	mildly moderate	1	1	0	1	0	no	no
Cholecalciferol	Insulin lispro	mild	1	1	0	1	0	no	no
Citalopram	Insulin degludec	mildly moderate	1	1	0	1	0	no	no
Citalopram	Insulin lispro	mildly moderate	1	1	0	1	0	no	no
Insulin lispro	Methylprednisolone	mildly moderate	1	1	0	1	0	no	yes
Insulin degludec	Quetiapine	mildly moderate	1	1	0	1	0	no	no
Insulin lispro	Quetiapine	mildly moderate	1	1	0	1	0	no	no
Insulin degludec	Sodium valproate	mild	1	1	0	1	0	no	no
Insulin lispro	Sodium valproate	mild	1	1	0	1	0	no	no
Methylprednisolone	Saint John's wort	mild	1	1	0	1	0	no	yes
Saint John's wort	Zopiclone	mildly moderate	1	1	0	1	0	no	no
Interferon beta-1a	Saint John's wort	mild	1	1	0	1	0	yes	no
Pregabalin	Valsartan	mild	1	1	0	0	1	no	no
Amitriptyline	Tamsulosin	mild	1	1	0	0	1	no	no
Ethinylestradiol	Vitamin C	mild	1	1	0	0	1	no	no
Estriol	Primidone	mildly moderate	1	1	0	0	1	no	no
Budesonide	Duloxetine	mild	1	1	0	1	0	no	no
Duloxetine	Formoterol	mild	1	1	0	1	0	no	no
Duloxetine	Tibolone	mild	1	1	0	1	0	no	no
Tibolone	Zopiclone	mild	1	1	0	1	0	no	no
Acetylsalicylic acid	Hydrocortisone	moderate	1	1	0	1	0	no	no
Hydrocortisone	Torasemide	mildly moderate	1	1	0	1	0	no	no
Oxcarbazepine	Simvastatin	mildly moderate	1	1	0	1	0	no	no
Oxcarbazepine	Torasemide	mild	1	1	0	1	0	no	no
Acetylsalicylic acid	Sodium valproate	moderate	1	1	0	1	0	no	no
Bornaprine	Pregabalin	mild	1	1	0	1	0	no	no
Iron	Zinc	moderate	1	1	0	1	0	no	no
Ginkgo	Ibuprofen	moderately severe	1	1	0	1	0	no	no
Ibuprofen	Irbesartan	moderate	1	1	0	1	0	no	no
Macrogol	Vitamin C	mild	1	1	0	1	0	no	no
Irbesartan	Pipamperone	mild	1	1	0	1	0	no	no
Pregabalin	Tetrazepam	mild	1	1	0	1	0	no	no
Ethinylestradiol	Norethisterone	mild	1	0	1	0	1	no	no
Amantadine	Duloxetine	mild	1	1	0	1	0	no	no
Amantadine	Levodopa	moderate	1	1	0	1	0	no	no
Amlodipine	Dexamethasone	mild	1	1	0	1	0	no	no
Amlodipine	Levodopa	mild	1	1	0	1	0	no	no
Benserazide	Ramipril	mild	1	1	0	1	0	no	no
Dexamethasone	Levodopa	mild	1	1	0	1	0	no	no
Dexamethasone	Ramipril	mild	1	1	0	1	0	no	no
Levodopa	Ramipril	mild	1	1	0	1	0	no	no
Fampridine	Propranolol	moderate	1	1	0	1	0	no	no
Mirtazapine	Tizanidine	mild	1	1	0	1	0	no	no
Baclofen	Hydrochlorothiazide	mildly moderate	1	1	0	1	0	no	no
Cannabidiol	Mirtazapine	mild	1	1	0	1	0	no	no
Cannabidiol	Propranolol	mild	1	1	0	1	0	no	no
Hydrochlorothiazide	Propranolol	mild	1	1	0	1	0	no	no
Propranolol	Tizanidine	mildly moderate	1	1	0	1	0	no	no
Propranolol	Zopiclone	mild	1	1	0	1	0	no	no
Dienogest	Topiramate	moderate	1	1	0	1	0	no	no
Duloxetine	Valsartan	mild	1	1	0	1	0	no	no
Gabapentin	Hydrochlorothiazide	mild	1	1	0	1	0	no	no
Hydrochlorothiazide	Levodopa	mild	1	1	0	1	0	no	no
Hydrochlorothiazide	Naloxone	mild	1	1	0	1	0	no	no
Levodopa	Oxycodone	mild	1	1	0	1	0	no	no
Levodopa	Valsartan	mild	1	1	0	1	0	no	no
Oxycodone	Zopiclone	moderate	1	1	0	1	0	no	no
Atorvastatin	Baclofen	mild	1	1	0	1	0	no	no
Acemetacin	Ibuprofen	mild	1	1	0	1	0	no	no
Duloxetine	Opipramol	moderately severe	1	1	0	1	0	no	no
Acemetacin	Bisoprolol	mildly moderate	1	1	0	1	0	no	no
Acemetacin	Duloxetine	moderate	1	1	0	1	0	no	no
Duloxetine	Interferon beta-1a	mild	1	1	0	1	0	yes	no
Duloxetine	Pramipexole	mild	1	1	0	1	0	no	no
Opipramol	Pramipexole	mild	1	1	0	1	0	no	no
Amiloride	Telmisartan	moderately severe	1	1	0	1	0	no	no
Bendroflumethiazide	Metformin	moderate	1	1	0	1	0	no	no
Ibuprofen	Telmisartan	moderate	1	1	0	1	0	no	no
Amiloride	Ibuprofen	moderate	1	1	0	1	0	no	no
Amiloride	Metformin	mild	1	1	0	1	0	no	no
Carvedilol	Ibuprofen	mildly moderate	1	1	0	1	0	no	no
Carvedilol	Metformin	mild	1	1	0	1	0	no	no
Carvedilol	Telmisartan	mild	1	1	0	1	0	no	no
Pregabalin	Zolpidem	mild	1	1	0	1	0	no	no
Ondansetron	Solifenacin	moderate	1	0	1	0	1	no	no
Diclofenac	Dipyrone	mild	1	1	0	1	0	no	no
Dipyrone	Mesalazine	mild	1	1	0	1	0	no	no
Mesalazine	Nitrofurantoin	mild	1	1	0	1	0	no	no
Agomelatine	Pantoprazole	mild	1	1	0	1	0	no	no
Citalopram	Dexamethasone	moderate	1	1	0	1	0	no	no
Fampridine	Modafinil	mild	1	1	0	1	0	no	no
Dexamethasone	Vitamin C	mild	1	1	0	1	0	no	no
Selenium	Vitamin C	mild	1	1	0	1	0	no	no
Acetylsalicylic acid	Cranberry extract	mild	1	1	0	1	0	no	no
Thiamine	Torasemide	mild	1	1	0	1	0	no	no
Fexofenadine	Fluoxetine	mild	1	1	0	0	1	no	no
Ethinylestradiol	Teriflunomide	mild	1	1	0	0	1	yes	no
Etonogestrel	Teriflunomide	mild	1	1	0	0	1	yes	no
Hydrochlorothiazide	Xipamide	mild	1	1	0	1	0	no	no
Potassium citrate	Ramipril	moderately severe	1	1	0	1	0	no	no
Torasemide	Xipamide	mild	1	1	0	1	0	no	no
Alendronate	Potassium citrate	mild	1	1	0	1	0	no	no
Dimenhydrinate	Hydrochlorothiazide	mild	1	1	0	1	0	no	no
Hydrochlorothiazide	Moxonidine	mild	1	1	0	1	0	no	no
Hydrochlorothiazide	Torasemide	mild	1	1	0	1	0	no	no
Moxonidine	Nebivolol	moderate	1	1	0	1	0	no	no
Moxonidine	Ramipril	mild	1	1	0	1	0	no	no
Moxonidine	Torasemide	mild	1	1	0	1	0	no	no
Nebivolol	Torasemide	mild	1	1	0	1	0	no	no
Nebivolol	Xipamide	mild	1	1	0	1	0	no	no
Duloxetine	Solifenacin	mild	1	1	0	1	0	no	no
Duloxetine	Rivaroxaban	moderate	1	1	0	1	0	no	no
Fampridine	Rivaroxaban	mild	1	1	0	1	0	no	no
Opipramol	Sertraline	moderately severe	1	1	0	1	0	no	no
Bisoprolol	Dexamethasone	mild	1	1	0	1	0	no	no
Dexamethasone	Sertraline	mild	1	1	0	1	0	no	no
Gabapentin	Opipramol	mild	1	1	0	1	0	no	no
Gabapentin	Sertraline	mild	1	1	0	1	0	no	no
Ethinylestradiol	Tizanidine	moderate	1	1	0	0	1	no	no
Ethinylestradiol	Mirabegron	mild	1	0	1	0	1	no	no
Hydrocortisone	Ibuprofen	moderately severe	1	1	0	1	0	no	no
Hydrocortisone	Vitamin C	mild	1	1	0	1	0	no	no
Calcium	Hydrocortisone	mild	1	1	0	1	0	no	no
Tamsulosin	Tolterodine	mild	1	1	0	1	0	no	no
Baclofen	Sodium valproate	mild	1	1	0	1	0	no	no
Metoprolol	Ondansetron	mild	1	1	0	1	0	no	no
Ondansetron	Pantoprazole	mild	1	1	0	1	0	no	no
Carbamazepine	Pregabalin	mild	1	1	0	1	0	no	no
Amlodipine	Nebivolol	mild	1	1	0	1	0	no	no
Diphenhydramine	Duloxetine	mild	1	1	0	1	0	no	no
Diphenhydramine	Gabapentin	mild	1	1	0	1	0	no	no
Calcium	Ibandronic acid	moderate	1	1	0	1	0	no	no
Diclofenac	Perindopril	moderate	1	1	0	1	0	no	no
Baclofen	Fentanyl	mildly moderate	1	1	0	1	0	no	no
Bisoprolol	Diclofenac	mildly moderate	1	1	0	1	0	no	no
Bisoprolol	Fentanyl	mild	1	1	0	1	0	no	no
Bisoprolol	Moxonidine	moderate	1	1	0	1	0	no	no
Bisoprolol	Perindopril	mild	1	1	0	1	0	no	no
Calcium	Indapamide	moderate	1	1	0	1	0	no	no
Diclofenac	Glimepiride	mild	1	1	0	1	0	no	no
Diclofenac	Indapamide	mild	1	1	0	1	0	no	no
Glimepiride	Perindopril	moderate	1	1	0	1	0	no	no
Glimepiride	Sitagliptin	mildly moderate	1	1	0	1	0	no	no
Indapamide	Levodopa	mild	1	1	0	1	0	no	no
Levodopa	Perindopril	mild	1	1	0	1	0	no	no
Levodopa	Sitagliptin	mild	1	1	0	1	0	no	no
Ibuprofen	Venlafaxine	moderate	1	1	0	0	1	no	no
Atorvastatin	Sitagliptin	moderately severe	1	1	0	1	0	no	no
Acetylsalicylic acid	Insulin glulisin	mildly moderate	1	1	0	1	0	no	no
Acetylsalicylic acid	Metformin	mildly moderate	1	1	0	1	0	no	no
Amlodipine	Atorvastatin	mild	1	1	0	1	0	no	no
Amlodipine	Metformin	mildly moderate	1	1	0	1	0	no	no
Amlodipine	Sitagliptin	mildly moderate	1	1	0	1	0	no	no
Amlodipine	Venlafaxine	mild	1	1	0	1	0	no	no
Atorvastatin	Insulin glargin	mild	1	1	0	1	0	no	no
Atorvastatin	Insulin glulisin	mild	1	1	0	1	0	no	no
Atorvastatin	Venlafaxine	mild	1	1	0	1	0	no	no
Bisoprolol	Insulin glulisin	moderate	1	1	0	1	0	no	no
Insulin glulisin	Levothyroxine	mild	1	1	0	1	0	no	no
Insulin glulisin	Ramipril	moderate	1	1	0	1	0	no	no
Insulin glargin	Venlafaxine	mild	1	1	0	1	0	no	no
Insulin glulisin	Venlafaxine	mild	1	1	0	1	0	no	no
Insulin glulisin	Metformin	mild	1	1	0	1	0	no	no
Insulin glulisin	Sitagliptin	mildly moderate	1	1	0	1	0	no	no
Levetiracetam	Venlafaxine	mild	1	1	0	1	0	no	no
Levothyroxine	Metformin	mild	1	1	0	1	0	no	no
Levothyroxine	Sitagliptin	mild	1	1	0	1	0	no	no
Ramipril	Sitagliptin	mild	1	1	0	1	0	no	no
Ramipril	Venlafaxine	mild	1	1	0	1	0	no	no
Sitagliptin	Venlafaxine	mild	1	1	0	1	0	no	no
Budesonide	Fluconazole	moderately severe	1	1	0	1	0	no	no
Budesonide	Insulin glulisin	moderate	1	1	0	1	0	no	no
Budesonide	Insulin glargin	moderate	1	1	0	1	0	no	no
Fluconazole	Simvastatin	moderately severe	1	1	0	1	0	no	no
Formoterol	Torasemide	moderately severe	1	1	0	1	0	no	no
Betamethasone	Budesonide	mild	1	1	0	1	0	no	no
Betamethasone	Insulin glargin	mildly moderate	1	1	0	1	0	no	no
Betamethasone	Insulin glulisin	mildly moderate	1	1	0	1	0	no	no
Budesonide	Calcium	mild	1	1	0	1	0	no	no
Budesonide	Fenoterol	moderate	1	1	0	1	0	no	no
Budesonide	Torasemide	mildly moderate	1	1	0	1	0	no	no
Calcium	Insulin glargin	mild	1	1	0	1	0	no	no
Calcium	Insulin glulisin	mild	1	1	0	1	0	no	no
Cholecalciferol	Insulin glulisin	mild	1	1	0	1	0	no	no
Fenoterol	Formoterol	mild	1	1	0	1	0	no	no
Fenoterol	Insulin glargin	mild	1	1	0	1	0	no	no
Fenoterol	Insulin glulisin	mild	1	1	0	1	0	no	no
Fenoterol	Pantoprazole	mild	1	1	0	1	0	no	no
Fenoterol	Torasemide	moderate	1	1	0	1	0	no	no
Fluconazole	Pantoprazole	mild	1	1	0	1	0	no	no
Fluconazole	Torasemide	moderate	1	1	0	1	0	no	no
Formoterol	Insulin glargin	mild	1	1	0	1	0	no	no
Formoterol	Insulin glulisin	mild	1	1	0	1	0	no	no
Insulin glulisin	Simvastatin	mild	1	1	0	1	0	no	no
Insulin glulisin	Torasemide	mild	1	1	0	1	0	no	no
Escitalopram	Omeprazole	moderately severe	1	1	0	1	0	no	no
Mianserin	Quetiapine	mild	1	1	0	1	0	no	no
Bisoprolol	Mianserin	mild	1	1	0	1	0	no	no
Bisoprolol	Quetiapine	mild	1	1	0	1	0	no	no
Escitalopram	Mianserin	mild	1	1	0	1	0	no	no
Duloxetine	Ethinylestradiol	mild	1	1	0	0	1	no	no
Lactulose	Magnesium	mild	1	1	0	0	1	no	no
Desogestrel	Teriflunomide	mild	1	0	1	0	1	yes	no
Baclofen	Escitalopram	mild	1	1	0	1	0	no	no
Escitalopram	Zolmitriptan	moderate	1	1	0	1	0	no	no
Ethinylestradiol	Folic acid	mild	1	1	0	1	0	no	no
Acetylsalicylic acid	Etoricoxib	moderately severe	1	1	0	1	0	no	no
Enoxaparin	Prednisolone	mild	1	1	0	1	0	no	no
Acetylsalicylic acid	Theophylline	mild	1	1	0	1	0	no	no
Atorvastatin	Prednisolone	mild	1	1	0	1	0	no	no
Etoricoxib	Prednisolone	moderate	1	1	0	1	0	no	no
Prednisolone	Theophylline	moderate	1	1	0	1	0	no	no
Pregabalin	Tapentadol	mild	1	1	0	1	0	no	no
Opipramol	Ramipril	mild	1	0	1	0	1	no	no
Natalizumab	Quetiapine	mild	1	0	1	0	1	yes	no
Passiflora	Quetiapine	mild	1	0	1	0	1	no	no
Insulin lispro	Levothyroxine	mild	1	1	0	0	1	no	no
Milnacipran	Rivaroxaban	moderately severe	1	1	0	1	0	no	no
Captopril	Hydrochlorothiazide	moderate	1	0	1	0	1	no	no
Baclofen	Pravastatin	mild	1	1	0	1	0	no	no
Levothyroxine	Pravastatin	mild	1	1	0	1	0	no	no
Baclofen	Memantine	mildly moderate	1	1	0	1	0	no	no
Alendronate	Ibuprofen	mildly moderate	1	1	0	1	0	no	no
Candesartan	Tamsulosin	moderate	1	1	0	1	0	no	no
Enoxaparin	Phenprocoumon	moderate	1	1	0	1	0	no	no
Ibuprofen	Phenprocoumon	moderately severe	1	1	0	1	0	no	no
Methylprednisolone	Phenprocoumon	moderate	1	1	0	1	0	no	yes
Phenprocoumon	Sodium valproate	moderate	1	1	0	1	0	no	no
Levothyroxine	Phenprocoumon	mildly moderate	1	1	0	1	0	no	no
Mirtazapine	Phenprocoumon	mild	1	1	0	1	0	no	no
Mirtazapine	Pregabalin	mild	1	1	0	1	0	no	no
Pantoprazole	Phenprocoumon	moderate	1	1	0	1	0	no	no
Pregabalin	Sodium valproate	mild	1	1	0	1	0	no	no
Amlodipine	Irbesartan	mild	1	1	0	1	0	no	no
Bisoprolol	Irbesartan	mild	1	1	0	1	0	no	no
Estradiol	Irbesartan	mildly moderate	1	1	0	1	0	no	no
Irbesartan	Omeprazole	mild	1	1	0	1	0	no	no
Ethinylestradiol	Sumatriptan	mild	1	1	0	1	0	no	no
Duloxetine	Sumatriptan	moderate	1	1	0	1	0	no	no
Cefuroxime	Dipyrone	mild	1	1	0	0	1	no	no
Amlodipine	Formoterol	mild	1	0	1	0	1	no	no
Citalopram	Flecainide	severe	1	1	0	1	0	no	no
Flecainide	Metoprolol	moderate	1	1	0	1	0	no	no
Apixaban	Citalopram	moderate	1	1	0	1	0	no	no
Apixaban	Dipyrone	mildly moderate	1	1	0	1	0	no	no
Apixaban	Metoprolol	mild	1	1	0	1	0	no	no
Candesartan	Citalopram	mild	1	1	0	1	0	no	no
Candesartan	Flecainide	mild	1	1	0	1	0	no	no
Flecainide	Hydrochlorothiazide	moderate	1	1	0	1	0	no	no
Dipyrone	Hydrochlorothiazide	mild	1	1	0	1	0	no	no
Hydrochlorothiazide	Metoprolol	mild	1	1	0	1	0	no	no
Levothyroxine	Omeprazole	mildly moderate	1	1	0	0	1	no	no
Omeprazole	Zinc	mild	1	1	0	0	1	no	no
Ibuprofen	Leflunomide	mild	1	0	1	0	1	no	no
Allopurinol	Atorvastatin	mild	1	1	0	1	0	no	no
Allopurinol	Glimepiride	moderate	1	1	0	1	0	no	no
Allopurinol	Metformin	mild	1	1	0	1	0	no	no
Atorvastatin	Glimepiride	mild	1	1	0	1	0	no	no
Glimepiride	Metformin	mild	1	1	0	1	0	no	no
Atorvastatin	Ezetimibe	moderate	1	0	1	0	1	no	no
Iron	Magnesium	mild	1	1	0	1	0	no	no
Acetylsalicylic acid	Clopidogrel	moderate	1	1	0	1	0	no	no
Baclofen	Tramadol	moderate	1	1	0	1	0	no	no
Calcium	Levothyroxine	moderate	1	1	0	1	0	no	no
Amlodipine	Clopidogrel	mild	1	1	0	1	0	no	no
Amlodipine	Tramadol	mild	1	1	0	1	0	no	no
Clopidogrel	Tramadol	mild	1	1	0	1	0	no	no
Gabapentin	Tramadol	mildly moderate	1	1	0	1	0	no	no
Torasemide	Tramadol	mild	1	1	0	1	0	no	no
Hydroxychloroquin	Pantoprazole	mild	1	1	0	1	0	no	no
Diclofenac	Ramipril	moderate	1	0	1	0	1	no	no
Citalopram	Insulin human	mildly moderate	1	1	0	1	0	no	no
Citalopram	Naratriptan	moderate	1	1	0	1	0	no	no
Insulin human	Thiamazole	mild	1	1	0	1	0	no	no
Opipramol	Venlafaxine	moderately severe	1	1	0	1	0	no	no
Levodopa	Opipramol	moderate	1	1	0	1	0	no	no
Dipyrone	Opipramol	mild	1	1	0	1	0	no	no
Dipyrone	Venlafaxine	moderate	1	1	0	1	0	no	no
Ocrelizumab	Venlafaxine	mild	1	1	0	1	0	yes	no
Citalopram	Tamoxifen	mildly moderate	1	1	0	1	0	no	no
Benserazide	Tamoxifen	mild	1	1	0	1	0	no	no
Ibuprofen	Tamoxifen	mild	1	1	0	1	0	no	no
Levodopa	Tamoxifen	mild	1	1	0	1	0	no	no
Escitalopram	Pramipexole	mild	1	1	0	1	0	no	no
Escitalopram	Sumatriptan	moderate	1	1	0	1	0	no	no
Pramipexole	Zolpidem	mild	1	1	0	1	0	no	no
Ibuprofen	Propranolol	mildly moderate	1	1	0	1	0	no	no
Dipyrone	Primidone	mild	1	1	0	1	0	no	no
Dipyrone	Propranolol	mildly moderate	1	1	0	1	0	no	no
Pantoprazole	Primidone	mild	1	1	0	1	0	no	no
Primidone	Tamsulosin	mild	1	1	0	1	0	no	no
Propranolol	Tamsulosin	moderate	1	1	0	1	0	no	no
Cannabidiol	Sodium valproate	moderately severe	1	1	0	1	0	no	no
Carbamazepine	Sodium valproate	moderately severe	1	1	0	1	0	no	no
Citalopram	Tizanidine	moderately severe	1	1	0	1	0	no	no
Carbamazepine	Tamsulosin	mild	1	1	0	1	0	no	no
Tamsulosin	Tizanidine	mildly moderate	1	1	0	1	0	no	no
Sodium valproate	Tizanidine	mild	1	1	0	1	0	no	no
Acetylsalicylic acid	Insulin aspart	mildly moderate	1	1	0	1	0	no	no
Acetylsalicylic acid	Propranolol	mildly moderate	1	1	0	1	0	no	no
Acetylsalicylic acid	Vitamin E	mild	1	1	0	1	0	no	no
Insulin aspart	Propranolol	moderate	1	1	0	1	0	no	no
Insulin glargin	Propranolol	moderate	1	1	0	1	0	no	no
Insulin aspart	Thiamine	mild	1	1	0	1	0	no	no
Acetylsalicylic acid	Enalapril	moderate	1	1	0	1	0	no	no
Acetylsalicylic acid	Metoclopramide	mild	1	1	0	1	0	no	no
Amlodipine	Enalapril	mild	1	1	0	1	0	no	no
Amlodipine	Metoclopramide	mild	1	1	0	1	0	no	no
Bisoprolol	Enalapril	mild	1	1	0	1	0	no	no
Bisoprolol	Metoclopramide	mild	1	1	0	1	0	no	no
Enalapril	Enoxaparin	moderate	1	1	0	1	0	no	no
Enalapril	Torasemide	mildly moderate	1	1	0	1	0	no	no
Metoclopramide	Pantoprazole	mild	1	1	0	1	0	no	no
Acetylsalicylic acid	Glyceroltrinitrat	mildly moderate	1	1	0	1	0	no	no
Gabapentin	Glyceroltrinitrat	mild	1	1	0	1	0	no	no
Cannabidiol	Sertraline	mildly moderate	1	1	0	1	0	no	no
Oxcarbazepine	Sertraline	mild	1	1	0	1	0	no	no
Dronabinol	Sertraline	moderate	1	1	0	1	0	no	no
Lidocaine	Methylprednisolone	mild	1	1	0	1	0	no	yes
Candesartan	Meloxicam	moderate	1	1	0	1	0	no	no
Hydrochlorothiazide	Tramadol	mild	1	1	0	1	0	no	no
Quetiapine	Tramadol	moderate	1	1	0	1	0	no	no
Tramadol	Venlafaxine	moderately severe	1	1	0	1	0	no	no
Budesonide	Hydrochlorothiazide	mildly moderate	1	1	0	1	0	no	no
Budesonide	Nebivolol	mild	1	1	0	1	0	no	no
Budesonide	Quetiapine	moderate	1	1	0	1	0	no	no
Candesartan	Quetiapine	mild	1	1	0	1	0	no	no
Candesartan	Venlafaxine	mild	1	1	0	1	0	no	no
Enoxaparin	Venlafaxine	mild	1	1	0	1	0	no	no
Hydrochlorothiazide	Meloxicam	mild	1	1	0	1	0	no	no
Hydrochlorothiazide	Quetiapine	moderate	1	1	0	1	0	no	no
Meloxicam	Nebivolol	mildly moderate	1	1	0	1	0	no	no
Acetaminophen	Meloxicam	mild	1	1	0	1	0	no	no
Meloxicam	Venlafaxine	moderate	1	1	0	1	0	no	no
Methylprednisolone	Venlafaxine	moderate	1	1	0	1	0	no	yes
Nebivolol	Quetiapine	mild	1	1	0	1	0	no	no
Nebivolol	Tolperisone	mild	1	1	0	1	0	no	no
Nebivolol	Tramadol	mild	1	1	0	1	0	no	no
Nebivolol	Venlafaxine	mildly moderate	1	1	0	1	0	no	no
Pregabalin	Quetiapine	mild	1	1	0	1	0	no	no
Pregabalin	Tramadol	mild	1	1	0	1	0	no	no
Pregabalin	Venlafaxine	mild	1	1	0	1	0	no	no
Quetiapine	Simvastatin	mild	1	1	0	1	0	no	no
Simvastatin	Venlafaxine	mild	1	1	0	1	0	no	no
Fluticason	Salbutamol	mild	1	1	0	1	0	no	no
Ibuprofen	Salbutamol	mild	1	1	0	1	0	no	no
Ibuprofen	Salmeterol	mild	1	1	0	1	0	no	no
Salbutamol	Salmeterol	mild	1	1	0	1	0	no	no
Levothyroxine	Nebivolol	mild	1	1	0	1	0	no	no
Dronabinol	Insulin glargin	mild	1	1	0	1	0	no	no
Cannabidiol	Insulin glargin	mild	1	1	0	1	0	no	no
Dronabinol	Insulin human	mild	1	1	0	1	0	no	no
Cannabidiol	Insulin human	mild	1	1	0	1	0	no	no
Insulin human	Ramipril	moderate	1	1	0	1	0	no	no
Insulin glargin	Tamsulosin	mild	1	1	0	1	0	no	no
Insulin human	Tamsulosin	mild	1	1	0	1	0	no	no
Insulin human	Torasemide	mild	1	1	0	1	0	no	no
Clozapine	flea seeds	mild	1	0	1	0	1	no	no
Levothyroxine	Ranitidine	mild	1	1	0	1	0	no	no
Doxazosin	Nebivolol	moderate	1	1	0	1	0	no	no
Doxazosin	Solifenacin	mild	1	1	0	1	0	no	no
Magnesium	Nebivolol	mild	1	1	0	1	0	no	no
Bupropion	Glatiramer acetate	mild	1	1	0	1	0	yes	no
Bupropion	Mirtazapine	mild	1	1	0	1	0	no	no
Bupropion	Ramipril	mild	1	1	0	1	0	no	no
Mirtazapine	Ramipril	mild	1	1	0	1	0	no	no
Escitalopram	Glatiramer acetate	mild	1	0	1	0	1	yes	no
Ethinylestradiol	Omeprazole	mild	1	1	0	1	0	no	no
Gabapentin	Metoprolol	mild	1	1	0	1	0	no	no
Citalopram	Doxepin	severe	1	1	0	1	0	no	no
Citalopram	Prednisolone	moderately severe	1	1	0	1	0	no	no
Citalopram	Dimetindene	mild	1	1	0	1	0	no	no
Desloratadine	Dimetindene	mild	1	1	0	1	0	no	no
Doxepin	Prednisolone	moderate	1	1	0	1	0	no	no
Ramipril	Sertraline	mild	1	0	1	0	1	no	no
Quetiapine	Sertraline	mild	1	1	0	1	0	no	no
Quetiapine	Trospium chloride	mild	1	1	0	1	0	no	no
Carbamazepine	Valsartan	mild	1	1	0	1	0	no	no
Carbamazepine	Levothyroxine	moderate	1	1	0	0	1	no	no
Carbamazepine	Tramadol	moderately severe	1	1	0	0	1	no	no
Baclofen	Doxepin	mildly moderate	1	1	0	1	0	no	no
Carbamazepine	Doxepin	moderate	1	1	0	1	0	no	no
Carbamazepine	Simvastatin	moderately severe	1	1	0	1	0	no	no
Amlodipine	Tizanidine	mildly moderate	1	1	0	1	0	no	no
Carbamazepine	Gabapentin	mild	1	1	0	1	0	no	no
Carbamazepine	Magnesium	mild	1	1	0	1	0	no	no
Carbamazepine	Omeprazole	mild	1	1	0	1	0	no	no
Doxepin	Macrogol	mild	1	1	0	1	0	no	no
Doxepin	Omeprazole	mild	1	1	0	1	0	no	no
Doxepin	Ramipril	mild	1	1	0	1	0	no	no
Hydrochlorothiazide	Paroxetine	mild	1	1	0	1	0	no	no
Paroxetine	Ramipril	mild	1	1	0	1	0	no	no
Ibuprofen	Sertraline	moderate	1	1	0	1	0	no	no
Sertraline	Trimipramine	moderate	1	1	0	1	0	no	no
Bisoprolol	Dronabinol	mild	1	1	0	1	0	no	no
Bisoprolol	Lercanidipine	mild	1	1	0	1	0	no	no
Fampridine	Lercanidipine	mild	1	1	0	1	0	no	no
Fampridine	Venlafaxine	mild	1	1	0	1	0	no	no
Hydrochlorothiazide	Lercanidipine	mild	1	1	0	1	0	no	no
Hydrochlorothiazide	Lisinopril	mildly moderate	1	1	0	1	0	no	no
Lercanidipine	Lisinopril	mild	1	1	0	1	0	no	no
Lercanidipine	Venlafaxine	mild	1	1	0	1	0	no	no
Lisinopril	Venlafaxine	mild	1	1	0	1	0	no	no
Quetiapine	Saint John's wort	moderately severe	1	1	0	1	0	no	no
Escitalopram	Saint John's wort	moderately severe	1	1	0	1	0	no	no
Dimetindene	Quetiapine	mild	1	1	0	1	0	no	no
Acetaminophen	Saint John's wort	mild	1	1	0	1	0	no	no
Prednisolone	Saint John's wort	mild	1	1	0	1	0	no	no
Prednisolone	Quetiapine	moderate	1	1	0	1	0	no	no
Amitriptyline	Duloxetine	moderately severe	1	1	0	1	0	no	no
Amitriptyline	Candesartan	mild	1	1	0	1	0	no	no
Amitriptyline	Hydrochlorothiazide	moderate	1	1	0	1	0	no	no
Candesartan	Duloxetine	mild	1	1	0	1	0	no	no
Candesartan	Ibuprofen	mildly moderate	1	1	0	1	0	no	no
Candesartan	Metformin	mild	1	1	0	1	0	no	no
Duloxetine	Metformin	mild	1	1	0	1	0	no	no
Amitriptyline	Baclofen	mild	1	1	0	1	0	no	no
Amitriptyline	Dronabinol	mildly moderate	1	1	0	1	0	no	no
Amitriptyline	Cannabidiol	mildly moderate	1	1	0	1	0	no	no
Fingolimod	Pregabalin	mild	1	1	0	1	0	yes	no
Ibuprofen	Prednisolone	moderately severe	1	1	0	1	0	no	no
Amlodipine	Hydromorphon	mild	1	1	0	1	0	no	no
Amlodipine	Prednisolone	mild	1	1	0	1	0	no	no
Duloxetine	Hydromorphon	mild	1	1	0	1	0	no	no
Hydromorphon	Ramipril	mild	1	1	0	1	0	no	no
Amlodipine	Ibuprofen	mildly moderate	1	1	0	1	0	no	no
Escitalopram	Tolterodine	moderately severe	1	1	0	1	0	no	no
Escitalopram	Trazodone	moderately severe	1	1	0	1	0	no	no
Ibuprofen	Trazodone	mild	1	1	0	1	0	no	no
Tolterodine	Trazodone	moderate	1	1	0	1	0	no	no
Metoprolol	Solifenacin	mild	1	1	0	1	0	no	no
Solifenacin	Tamsulosin	mild	1	1	0	1	0	no	no
Amlodipine	Diclofenac	mildly moderate	1	1	0	0	1	no	no
Amlodipine	Moxonidine	mild	1	1	0	0	1	no	no
Candesartan	Moxonidine	mild	1	1	0	0	1	no	no
Bisoprolol	Prednisolone	mild	1	1	0	1	0	no	no
Cholecalciferol	Liothyronine	mild	1	1	0	1	0	no	no
Acetylsalicylic acid	Ranolazine	mild	1	1	0	1	0	no	no
Atorvastatin	Darifenacin	mild	1	1	0	1	0	no	no
Darifenacin	Metoprolol	mild	1	1	0	1	0	no	no
Duloxetine	Torasemide	mild	1	1	0	1	0	no	no
Metoprolol	Ranolazine	mildly moderate	1	1	0	1	0	no	no
Ranolazine	Torasemide	moderate	1	1	0	1	0	no	no
Estradiol	Insulin aspart	mild	1	1	0	1	0	no	no
Estradiol	Insulin glargin	mild	1	1	0	1	0	no	no
Insulin aspart	Levonorgestrel	mildly moderate	1	1	0	1	0	no	no
Insulin glargin	Levonorgestrel	mildly moderate	1	1	0	1	0	no	no
Carbamazepine	Fampridine	mild	1	1	0	1	0	no	no
Benserazide	Sertraline	mild	1	1	0	0	1	no	no
Levodopa	Sertraline	mildly moderate	1	1	0	0	1	no	no
Citalopram	Isoniazid	moderately severe	1	1	0	1	0	no	no
Citalopram	Trimipramine	moderately severe	1	1	0	1	0	no	no
Citalopram	Ivabradine	moderately severe	1	1	0	1	0	no	no
Cholecalciferol	Isoniazid	mild	1	1	0	1	0	no	no
Isoniazid	Pyridoxine	mild	1	1	0	1	0	no	no
Levothyroxine	Trimipramine	moderate	1	1	0	1	0	no	no
Dronabinol	Gabapentin	mild	1	1	0	1	0	no	no
Cannabidiol	Gabapentin	mild	1	1	0	1	0	no	no
Mirabegron	Ocrelizumab	mild	1	1	0	1	0	yes	no
Estradiol	Folic acid	mild	1	1	0	0	1	no	no
Baclofen	Tilidine	mild	1	1	0	1	0	no	no
Tilidine	Torasemide	mild	1	1	0	1	0	no	no
Amitriptyline	Dipyrone	mild	1	1	0	1	0	no	no
Amitriptyline	Metoprolol	mild	1	1	0	1	0	no	no
Acetylsalicylic acid	Losartan	mildly moderate	1	1	0	1	0	no	no
Amlodipine	Losartan	mild	1	1	0	1	0	no	no
Diclofenac	Prednisolone	moderately severe	1	1	0	1	0	no	no
Candesartan	Opipramol	mild	1	1	0	1	0	no	no
Diclofenac	Insulin lispro	mild	1	1	0	1	0	no	no
Insulin lispro	Opipramol	mild	1	1	0	1	0	no	no
Insulin lispro	Prednisolone	mildly moderate	1	1	0	1	0	no	no
Opipramol	Prednisolone	moderate	1	1	0	1	0	no	no
Opipramol	Pregabalin	mild	1	1	0	1	0	no	no
Cholecalciferol	Prednisone	mild	1	1	0	1	0	no	no
Fingolimod	Quetiapine	moderately severe	1	1	0	1	0	yes	no
Tapentadol	Venlafaxine	moderately severe	1	1	0	1	0	no	no
Cannabidiol	Quetiapine	mild	1	1	0	1	0	no	no
Lamotrigine	Quetiapine	mildly moderate	1	1	0	1	0	no	no
Lamotrigine	Sumatriptan	mild	1	1	0	1	0	no	no
Lamotrigine	Venlafaxine	mild	1	1	0	1	0	no	no
Levodopa	Quetiapine	moderate	1	1	0	1	0	no	no
Levothyroxine	Quetiapine	mild	1	1	0	1	0	no	no
Levothyroxine	Tapentadol	mild	1	1	0	1	0	no	no
Quetiapine	Sumatriptan	mild	1	1	0	1	0	no	no
Sumatriptan	Venlafaxine	moderate	1	1	0	1	0	no	no
Acetylsalicylic acid	Ticagrelor	moderate	1	1	0	1	0	no	no
Eplerenone	Sacubitril	mild	1	1	0	1	0	no	no
Eplerenone	Valsartan	moderately severe	1	1	0	1	0	no	no
Acetylsalicylic acid	Eplerenone	mild	1	1	0	1	0	no	no
Atorvastatin	Sacubitril	mildly moderate	1	1	0	1	0	no	no
Atorvastatin	Ticagrelor	mild	1	1	0	1	0	no	no
Dipyrone	Eplerenone	moderate	1	1	0	1	0	no	no
Eplerenone	Metoprolol	mild	1	1	0	1	0	no	no
Dipyrone	Mirtazapine	mild	1	1	0	1	0	no	no
Dipyrone	Valsartan	mildly moderate	1	1	0	1	0	no	no
Mirtazapine	Sacubitril	mild	1	1	0	1	0	no	no
Insulin human	Prednisolone	mildly moderate	1	1	0	1	0	no	no
Insulin glargin	Prednisolone	mildly moderate	1	1	0	1	0	no	no
Carbamazepine	Prednisolone	mildly moderate	1	1	0	1	0	no	no
Hydrochlorothiazide	Prednisolone	mildly moderate	1	1	0	1	0	no	no
Levodopa	Salmeterol	mild	1	1	0	1	0	no	no
Levothyroxine	Salmeterol	mild	1	1	0	1	0	no	no
Ivabradine	Levodopa	mild	1	1	0	1	0	no	no
Ivabradine	Salmeterol	mild	1	1	0	1	0	no	no
Acetylsalicylic acid	Carvedilol	mildly moderate	1	0	1	0	1	no	no
Carvedilol	Hydrochlorothiazide	mild	1	0	1	0	1	no	no
Carvedilol	Ramipril	mild	1	0	1	0	1	no	no
Cinnarizine	Escitalopram	mild	1	1	0	1	0	no	no
Dimenhydrinate	Dimetindene	mild	1	1	0	1	0	no	no
Dimenhydrinate	Escitalopram	mild	1	1	0	1	0	no	no
Acetaminophen	Dimenhydrinate	mild	1	1	0	1	0	no	no
Acetylsalicylic acid	Xipamide	mildly moderate	1	1	0	1	0	no	no
Acetylsalicylic acid	Allopurinol	mild	1	1	0	1	0	no	no
Allopurinol	Ramipril	moderate	1	1	0	1	0	no	no
Allopurinol	Xipamide	moderate	1	1	0	1	0	no	no
Baclofen	Xipamide	mildly moderate	1	1	0	1	0	no	no
Ibuprofen	Xipamide	mild	1	1	0	1	0	no	no
Metoprolol	Xipamide	mild	1	1	0	1	0	no	no
Arginine	Enalapril	mild	1	1	0	0	1	no	no
Bupropion	Enalapril	mild	1	1	0	0	1	no	no
Alendronate	Hydrocortisone	mild	1	1	0	1	0	no	no
Metoprolol	Tizanidine	moderate	1	1	0	1	0	no	no
Acetylsalicylic acid	Lisinopril	moderate	1	1	0	1	0	no	no
Baclofen	Oxycodone	moderate	1	1	0	1	0	no	no
Oxycodone	Paroxetine	moderately severe	1	1	0	1	0	no	no
Acetylsalicylic acid	Paroxetine	moderate	1	1	0	1	0	no	no
Baclofen	Lisinopril	mildly moderate	1	1	0	1	0	no	no
Baclofen	Paroxetine	mild	1	1	0	1	0	no	no
Lisinopril	Paroxetine	mild	1	1	0	1	0	no	no
Paroxetine	Pregabalin	mild	1	1	0	1	0	no	no
Paroxetine	Sumatriptan	moderate	1	1	0	1	0	no	no
Amantadine	Amitriptyline	mildly moderate	1	1	0	1	0	no	no
Amantadine	Escitalopram	mild	1	1	0	1	0	no	no
Amitriptyline	Escitalopram	moderately severe	1	1	0	1	0	no	no
Azathioprine	Enalapril	moderately severe	1	1	0	1	0	yes	no
Escitalopram	Esomeprazole	moderately severe	1	1	0	1	0	no	no
Amitriptyline	Enalapril	mild	1	1	0	1	0	no	no
Amitriptyline	Esomeprazole	mild	1	1	0	1	0	no	no
Amitriptyline	Gabapentin	mild	1	1	0	1	0	no	no
Amitriptyline	Lercanidipine	mild	1	1	0	1	0	no	no
Azathioprine	Budesonide	mild	1	1	0	1	0	yes	no
Budesonide	Escitalopram	moderate	1	1	0	1	0	no	no
Budesonide	Lercanidipine	mild	1	1	0	1	0	no	no
Enalapril	Escitalopram	mild	1	1	0	1	0	no	no
Enalapril	Lercanidipine	mild	1	1	0	1	0	no	no
Escitalopram	Lercanidipine	mild	1	1	0	1	0	no	no
Escitalopram	Tilidine	mild	1	1	0	1	0	no	no
Esomeprazole	Levothyroxine	mildly moderate	1	1	0	1	0	no	no
Amlodipine	Telmisartan	mild	1	1	0	0	1	no	no
Metoprolol	Telmisartan	mild	1	1	0	0	1	no	no
Ivabradine	Venlafaxine	moderately severe	1	1	0	1	0	no	no
Lithium	Pipamperone	mild	1	1	0	1	0	no	no
Lithium	Venlafaxine	moderately severe	1	1	0	1	0	no	no
Pipamperone	Venlafaxine	mild	1	1	0	1	0	no	no
Cholecalciferol	Lithium	mild	1	1	0	1	0	no	no
Glatiramer acetate	Venlafaxine	mild	1	1	0	1	0	yes	no
Ipratropium	Venlafaxine	mild	1	1	0	1	0	no	no
Dipyrone	Tramadol	mild	1	1	0	1	0	no	no
Amitriptyline	Fluoxetine	moderately severe	1	1	0	1	0	no	no
Amitriptyline	Naproxen	mild	1	1	0	1	0	no	no
Bimatoprost	Budesonide	mild	1	1	0	1	0	no	no
Budesonide	Fluoxetine	mild	1	1	0	1	0	no	no
Fluoxetine	Naproxen	moderate	1	1	0	1	0	no	no
Fluoxetine	Pantoprazole	mild	1	1	0	1	0	no	no
Fluoxetine	Tilidine	mild	1	1	0	1	0	no	no
Pregabalin	Tilidine	mild	1	1	0	1	0	no	no
Duloxetine	Etoricoxib	moderate	1	1	0	1	0	no	no
Duloxetine	Omeprazole	mild	1	1	0	1	0	no	no
Duloxetine	Tizanidine	mild	1	1	0	1	0	no	no
Oxycodone	Tizanidine	mild	1	1	0	1	0	no	no
Rotigotine	Trospium chloride	mild	1	1	0	1	0	no	no
Cannabidiol	Doxepin	mild	1	1	0	0	1	no	no
Doxepin	Tilidine	mild	1	1	0	0	1	no	no
Doxepin	Zopiclone	mildly moderate	1	1	0	0	1	no	no
Carbamazepine	Fingolimod	moderate	1	1	0	1	0	yes	no
Carbamazepine	Lercanidipine	moderate	1	1	0	1	0	no	no
Acetylsalicylic acid	Lercanidipine	mildly moderate	1	1	0	1	0	no	no
Acetylsalicylic acid	Telmisartan	mildly moderate	1	1	0	1	0	no	no
Carbamazepine	Telmisartan	mild	1	1	0	1	0	no	no
Lercanidipine	Telmisartan	mild	1	1	0	1	0	no	no
Ramipril	Spironolactone	moderately severe	1	1	0	1	0	no	no
Acetylsalicylic acid	Fluoxetine	moderate	1	1	0	1	0	no	no
Acetylsalicylic acid	Spironolactone	mildly moderate	1	1	0	1	0	no	no
Amlodipine	Fluoxetine	mildly moderate	1	1	0	1	0	no	no
Amlodipine	Spironolactone	mild	1	1	0	1	0	no	no
Amlodipine	Tamsulosin	moderate	1	1	0	1	0	no	no
Bisoprolol	Fluoxetine	mild	1	1	0	1	0	no	no
Bisoprolol	Spironolactone	mild	1	1	0	1	0	no	no
Fluoxetine	Ramipril	mild	1	1	0	1	0	no	no
Fluoxetine	Spironolactone	mild	1	1	0	1	0	no	no
Fluoxetine	Tamsulosin	mildly moderate	1	1	0	1	0	no	no
Spironolactone	Tamsulosin	mild	1	1	0	1	0	no	no
Allopurinol	Torasemide	mild	1	1	0	1	0	no	no
Bisoprolol	Leflunomide	mild	1	1	0	1	0	no	no
Allopurinol	Insulin glargin	mildly moderate	1	1	0	1	0	no	no
Allopurinol	Leflunomide	mild	1	1	0	1	0	no	no
Allopurinol	Sitagliptin	mild	1	1	0	1	0	no	no
Gabapentin	Insulin glargin	mild	1	1	0	1	0	no	no
Oxycodone	Torasemide	mild	1	1	0	1	0	no	no
Pantoprazole	Ursodeoxycholic acid	mild	1	1	0	1	0	no	no
Pramipexole	Torasemide	mild	1	1	0	1	0	no	no
Sitagliptin	Torasemide	mild	1	1	0	1	0	no	no
Torasemide	Valsartan	mildly moderate	1	1	0	1	0	no	no
Amitriptyline	Morphine	mildly moderate	1	1	0	0	1	no	no
Amitriptyline	Torasemide	moderate	1	1	0	0	1	no	no
Diazepam	Ibuprofen	mild	1	1	0	1	0	no	no
Etoricoxib	Rivaroxaban	mild	1	1	0	1	0	no	no
Bisoprolol	Etoricoxib	mild	1	1	0	1	0	no	no
Acetylsalicylic acid	Chlormadinone	mild	1	0	1	0	1	no	no
Lovastatin	Niacin	mildly moderate	1	1	0	0	1	no	no
Antacids	Nitroxoline	mild	1	1	0	1	0	no	no
Calcium	Nitroxoline	mild	1	1	0	1	0	no	no
Nisoldipine	Valsartan	mild	1	1	0	0	1	no	no
Alendronate	Dipyrone	mild	1	1	0	1	0	no	no
Ramipril	Tolvaptan	mild	1	1	0	1	0	no	no
Bisoprolol	Ethinylestradiol	mild	1	1	0	1	0	no	no
Bisoprolol	Levonorgestrel	mild	1	1	0	1	0	no	no
Levonorgestrel	Methylprednisolone	mild	1	1	0	1	0	no	yes
Desogestrel	Methylprednisolone	mild	1	1	0	1	0	no	yes
Alendronate	Darifenacin	mild	1	1	0	1	0	no	no
Baclofen	Lercanidipine	mild	1	1	0	1	0	no	no
Bisacodyl	Methylprednisolone	mildly moderate	1	1	0	1	0	no	yes
Dydrogesterone	Topiramate	mildly moderate	1	1	0	1	0	no	no
Fingolimod	Sulpiride	mildly moderate	1	1	0	1	0	yes	no
Dydrogesterone	Levothyroxine	mild	1	1	0	1	0	no	no
Dydrogesterone	Furosemide	mild	1	1	0	1	0	no	no
Estradiol	Furosemide	mild	1	1	0	1	0	no	no
Dydrogesterone	Methylprednisolone	mild	1	1	0	1	0	no	yes
Antacids	Ciprofloxacin	mild	1	1	0	1	0	no	no
Duloxetine	Ondansetron	mildly moderate	1	1	0	1	0	no	no
Citalopram	Fludrocortisone	mildly moderate	1	1	0	1	0	no	no
Citalopram	Hydrocortisone	mildly moderate	1	1	0	1	0	no	no
Fludrocortisone	Levofloxacin	mildly moderate	1	1	0	1	0	no	no
Furosemide	Levofloxacin	mildly moderate	1	1	0	1	0	no	no
Hydrocortisone	Levofloxacin	mildly moderate	1	1	0	1	0	no	no
Fludrocortisone	Solifenacin	mildly moderate	1	1	0	1	0	no	no
Hydrocortisone	Solifenacin	mildly moderate	1	1	0	1	0	no	no
Cholecalciferol	Miconazole	mild	1	1	0	1	0	no	no
Fludrocortisone	Furosemide	mild	1	1	0	1	0	no	no
Fludrocortisone	Hydrochlorothiazide	mild	1	1	0	1	0	no	no
Fludrocortisone	Insulin glargin	mild	1	1	0	1	0	no	no
Methylprednisolone	Miconazole	mild	1	1	0	1	0	no	yes
Alendronate	Antacids	mild	1	1	0	1	0	no	no
Quetiapine	Sodium valproate	mild	1	1	0	1	0	no	no
Fingolimod	Primidone	mild	1	1	0	0	1	yes	no
Estriol	Ibuprofen	mild	1	1	0	0	1	no	no
Formoterol	Methylprednisolone	mildly moderate	1	1	0	1	0	no	yes
Methylprednisolone	Tibolone	mild	1	1	0	1	0	no	yes
Methylprednisolone	Quinine sulfate	mildly moderate	1	1	0	1	0	no	yes
Antacids	Quinine sulfate	mild	1	1	0	1	0	no	no
Phenprocoumon	Teriflunomide	mild	1	1	0	0	1	yes	no
Calcium	Zinc	mild	1	1	0	1	0	no	no
Risedronate	Zinc	mild	1	1	0	1	0	no	no
Bornaprine	Solifenacin	mild	1	1	0	1	0	no	no
Pipamperone	Pramipexole	mild	1	1	0	1	0	no	no
Lisinopril	Rotigotine	mild	1	1	0	1	0	no	no
Levothyroxine	Norethisterone	mild	1	0	1	0	1	no	no
Candesartan	Ethinylestradiol	mild	1	0	1	0	1	no	no
Candesartan	Norethisterone	mild	1	0	1	0	1	no	no
Dienogest	Methylprednisolone	mild	1	1	0	1	0	no	yes
Latanoprost	Timolol	mildly moderate	1	1	0	1	0	no	no
Metformin	Mometasone	mild	1	1	0	1	0	no	no
Bendroflumethiazide	Telmisartan	mild	1	1	0	1	0	no	no
Bendroflumethiazide	Ibuprofen	mild	1	1	0	1	0	no	no
Lactobacillus acidophilus	Levothyroxine	mild	1	1	0	1	0	no	no
Estriol	Levothyroxine	mild	1	1	0	1	0	no	no
Ibuprofen	Medroxyprogesterone	mild	1	0	1	0	1	no	no
Tolterodine	Torasemide	mildly moderate	1	1	0	1	0	no	no
Acetylsalicylic acid	Timolol	mild	1	1	0	1	0	no	no
Fexofenadine	Teriflunomide	mild	1	1	0	0	1	yes	no
Methylprednisolone	Xipamide	mild	1	1	0	1	0	no	yes
Dexamethasone	Opipramol	mildly moderate	1	1	0	1	0	no	no
Levonorgestrel	Tizanidine	mild	1	1	0	0	1	no	no
Acetylsalicylic acid	Levonorgestrel	mild	1	1	0	0	1	no	no
Hydrocortisone	Tolterodine	mildly moderate	1	1	0	1	0	no	no
Antacids	Tolterodine	mild	1	1	0	1	0	no	no
Ibuprofen	Travoprost	mild	1	1	0	0	1	no	no
Baclofen	Indapamide	mild	1	1	0	1	0	no	no
Baclofen	Moxonidine	mild	1	1	0	1	0	no	no
Baclofen	Perindopril	mild	1	1	0	1	0	no	no
Glimepiride	Indapamide	mild	1	1	0	1	0	no	no
Ibandronic acid	Pantoprazole	mild	1	1	0	1	0	no	no
Indapamide	Sitagliptin	mild	1	1	0	1	0	no	no
Methylprednisolone	Sitagliptin	mild	1	1	0	1	0	no	yes
Cholecalciferol	Indapamide	mild	1	1	0	1	0	no	no
Amlodipine	Insulin glargin	mild	1	1	0	1	0	no	no
Amlodipine	Insulin glulisin	mild	1	1	0	1	0	no	no
Acetylsalicylic acid	Sitagliptin	mild	1	1	0	1	0	no	no
Metformin	Sitagliptin	mild	1	1	0	1	0	no	no
Betamethasone	Fluconazole	mildly moderate	1	1	0	1	0	no	no
Fenoterol	Fluconazole	mildly moderate	1	1	0	1	0	no	no
Fluconazole	Formoterol	mildly moderate	1	1	0	1	0	no	no
Betamethasone	Dipyrone	mildly moderate	1	1	0	1	0	no	no
Betamethasone	Fenoterol	mildly moderate	1	1	0	1	0	no	no
Betamethasone	Formoterol	mildly moderate	1	1	0	1	0	no	no
Betamethasone	Torasemide	mild	1	1	0	1	0	no	no
Chlormadinone	Ibuprofen	mild	1	1	0	0	1	no	no
Etoricoxib	Methylprednisolone	mildly moderate	1	1	0	1	0	no	yes
Methylprednisolone	Theophylline	mildly moderate	1	1	0	1	0	no	yes
Enoxaparin	Etoricoxib	mild	1	1	0	1	0	no	no
Dipyrone	Travoprost	mild	1	1	0	1	0	no	no
Etoricoxib	Travoprost	mild	1	1	0	1	0	no	no
Hydrochlorothiazide	Tamsulosin	mild	1	1	0	1	0	no	no
Amlodipine	Dydrogesterone	mild	1	1	0	1	0	no	no
Amlodipine	Estradiol	mild	1	1	0	1	0	no	no
Dydrogesterone	Irbesartan	mild	1	1	0	1	0	no	no
Fingolimod	Metoprolol	mild	1	1	0	1	0	yes	no
Dienogest	Metoprolol	mild	1	1	0	1	0	no	no
Cefuroxime	Cranberry extract	mild	1	1	0	0	1	no	no
Desogestrel	Lercanidipine	mild	1	1	0	0	1	no	no
Desogestrel	Enalapril	mild	1	1	0	0	1	no	no
Beclometasone	Formoterol	mildly moderate	1	0	1	0	1	no	no
Bicalutamide	Goserelin	mildly moderate	1	1	0	0	1	no	no
Estrogens,conjugated	Ramipril	mild	1	1	0	1	0	no	no
Medrogestone	Ramipril	mild	1	1	0	1	0	no	no
Estrogens,conjugated	Torasemide	mild	1	1	0	1	0	no	no
Medrogestone	Torasemide	mild	1	1	0	1	0	no	no
Estrogens,conjugated	Methylprednisolone	mild	1	1	0	1	0	no	yes
Medrogestone	Methylprednisolone	mild	1	1	0	1	0	no	yes
Metformin	Saxagliptin	mild	1	1	0	1	0	no	no
Methylprednisolone	Saxagliptin	mild	1	1	0	1	0	no	yes
Glimepiride	Saxagliptin	mild	1	1	0	1	0	no	no
Enoxaparin	Eprosartan	mildly moderate	1	1	0	1	0	no	no
Eprosartan	Tamsulosin	mildly moderate	1	1	0	1	0	no	no
Escitalopram	Zolpidem	mild	1	1	0	1	0	no	no
Methylprednisolone	Primidone	mild	1	1	0	1	0	no	yes
Glyceroltrinitrat	Ramipril	mild	1	1	0	1	0	no	no
Mitoxantrone	Tizanidine	mildly moderate	1	0	1	0	1	yes	no
Budesonide	Venlafaxine	mildly moderate	1	1	0	1	0	no	no
Acetylsalicylic acid	Meloxicam	mildly moderate	1	1	0	1	0	no	no
Meloxicam	Methylprednisolone	mildly moderate	1	1	0	1	0	no	yes
Enoxaparin	Meloxicam	mild	1	1	0	1	0	no	no
Baclofen	Nebivolol	mild	1	1	0	1	0	no	no
Cladribine	Ethinylestradiol	mild	1	0	1	0	1	yes	no
Cladribine	Levonorgestrel	mild	1	0	1	0	1	yes	no
Bicalutamide	Triptorelin	mildly moderate	1	1	0	1	0	no	no
Cranberry extract	Trospium chloride	mild	1	1	0	1	0	no	no
Fingolimod	Solifenacin	mildly moderate	1	1	0	1	0	yes	no
Fingolimod	Nebivolol	mild	1	1	0	1	0	yes	no
Dienogest	Doxazosin	mild	1	1	0	1	0	no	no
Doxazosin	Ethinylestradiol	mild	1	1	0	1	0	no	no
Dienogest	Nebivolol	mild	1	1	0	1	0	no	no
Ethinylestradiol	Nebivolol	mild	1	1	0	1	0	no	no
Drospirenone	Ibuprofen	mildly moderate	1	1	0	1	0	no	no
Drospirenone	Metoprolol	mild	1	1	0	1	0	no	no
Prednisolone	Solifenacin	mildly moderate	1	1	0	1	0	no	no
Doxepin	Solifenacin	mildly moderate	1	1	0	1	0	no	no
Doxepin	Tizanidine	mildly moderate	1	1	0	1	0	no	no
Calcium	Omeprazole	mild	1	1	0	1	0	no	no
Dienogest	Pitolisant	mildly moderate	1	1	0	1	0	no	no
Ethinylestradiol	Pitolisant	mildly moderate	1	1	0	1	0	no	no
Pitolisant	Trimipramine	mild	1	1	0	1	0	no	no
Amitriptyline	Fingolimod	mildly moderate	1	1	0	1	0	yes	no
Bisphosphonate	Calcium	mild	1	0	1	0	1	no	no
Dronabinol	Hydromorphon	mild	1	1	0	1	0	no	no
Dydrogesterone	Ibuprofen	mild	1	1	0	1	0	no	no
Fingolimod	Tolterodine	mildly moderate	1	1	0	1	0	yes	no
Fingolimod	Trazodone	mildly moderate	1	1	0	1	0	yes	no
Candesartan	Ramipril	mildly moderate	1	0	1	0	1	no	no
Estradiol	Liothyronine	mild	1	1	0	1	0	no	no
Levonorgestrel	Liothyronine	mild	1	1	0	1	0	no	no
Atorvastatin	Ranolazine	mild	1	1	0	1	0	no	no
Darifenacin	Ranolazine	mild	1	1	0	1	0	no	no
Cannabidiol	Melatonin	mild	1	1	0	1	0	no	no
Ethinylestradiol	Insulin glargin	mild	1	1	0	1	0	no	no
Ethinylestradiol	Insulin aspart	mild	1	1	0	1	0	no	no
Cladribine	Estradiol	mild	1	1	0	1	0	yes	no
Fingolimod	Trimipramine	mildly moderate	1	1	0	1	0	yes	no
Ivabradine	Trimipramine	mildly moderate	1	1	0	1	0	no	no
Fingolimod	Ivabradine	mild	1	1	0	1	0	yes	no
Fingolimod	Venlafaxine	mildly moderate	1	1	0	1	0	yes	no
Sumatriptan	Tapentadol	mildly moderate	1	1	0	1	0	no	no
Dronabinol	Tapentadol	mild	1	1	0	1	0	no	no
Cannabidiol	Lamotrigine	mild	1	1	0	1	0	no	no
Baclofen	Eplerenone	mild	1	1	0	1	0	no	no
Dipyrone	Ticagrelor	mild	1	1	0	1	0	no	no
Metoprolol	Ticagrelor	mild	1	1	0	1	0	no	no
Cortisone	Ibuprofen	mildly moderate	1	1	0	0	1	no	no
Ibuprofen	Zoledronate	mild	1	1	0	0	1	no	no
Quinine sulfate	Tizanidine	mildly moderate	1	1	0	1	0	no	no
Ivabradine	Solifenacin	mildly moderate	1	1	0	1	0	no	no
Salmeterol	Solifenacin	mildly moderate	1	1	0	1	0	no	no
Beclometasone	Escitalopram	mildly moderate	1	1	0	0	1	no	no
Citalopram	Xipamide	mildly moderate	1	1	0	1	0	no	no
Cholecalciferol	Xipamide	mild	1	1	0	1	0	no	no
Escitalopram	Methylprednisolone	mildly moderate	1	0	1	0	1	no	yes
Antacids	Risedronate	mild	1	1	0	1	0	no	no
Magnesium	Risedronate	mild	1	1	0	1	0	no	no
Caffeine	Paroxetine	mildly moderate	1	1	0	1	0	no	no
Acetaminophen	Caffeine	mild	1	1	0	1	0	no	no
Acetaminophen	Oxycodone	mild	1	1	0	1	0	no	no
Ivabradine	Lithium	mildly moderate	1	1	0	1	0	no	no
Etofenamate	Fluoxetine	mildly moderate	1	1	0	1	0	no	no
Bimatoprost	Etofenamate	mild	1	1	0	1	0	no	no
Bimatoprost	Naproxen	mild	1	1	0	1	0	no	no
Dronabinol	Oxycodone	mild	1	1	0	1	0	no	no
Cannabidiol	Oxycodone	mild	1	1	0	1	0	no	no
Simvastatin	Sitagliptin	mildly moderate	1	1	0	1	0	no	no
Leflunomide	Simvastatin	mild	1	1	0	1	0	no	no
Bisoprolol	Fingolimod	mild	1	1	0	0	1	yes	no
